# Supplementary material for: Comparison of koala LPCoLN and human strains of Chlamydia pneumoniae highlights extended genetic diversity in the species
Source: BMC Genomics. 2010 Jul 21;11:442. doi: 10.1186/1471-2164-11-442 (PMC3091639; doi:10.1186/1471-2164-11-442)
Supplement: Additional file 1 — Categories of targets for investigation. (1) genes with a prior demonstrated role in chlamydial biology and pathogenicity (n = 49); (2) genes encoding nucleotide salvage or amino acid biosynthesis proteins (n = 6); (3) extrachromosomal elements, including a plasmid (n = 9) and bacteriophage-related genes (n = 2). [file 1471-2164-11-442-S1.XLS]

## Sheet: Sheet1
Categories of targets for investigation
Koala LPCoLN locus designation	Annotated
	Chlamydial biology and pathogenicity
CPK_ORF00378	polymorphic outer membrane protein family
CPK_ORF00506	putative outer membrane protein 5
CPK_ORF00514	putative outer membrane protein 5
CPK_ORF00515	outer membrane protein 5 (pmp10)
CPK_ORF00516	outer membrane protein 5 (pmp10)
CPK_ORF00519	outer membrane protein 5, authentic frameshift
CPK_ORF00956	putative outer membrane protein 5
CPK_ORF00958	outer membrane protein 5 (pmp10)
CPK_ORF00959	outer membrane protein 5 (pmp10)
CPK_ORF00960	outer membrane protein 5 (pmp10)
CPK_ORF00963	outer membrane protein 5 (pmp10)
CPK_ORF00964	hypothetical protein
CPK_ORF00965	outer membrane protein 5 (pmp10)
CPK_ORF00966	polymorphic outer membrane protein family, truncation
CPK_ORF00967	putative outer membrane protein 5
CPK_ORF00968	polymorphic outer membrane protein family
CPK_ORF00981	polymorphic outer membrane protein family
CPK_ORF00982	polymorphic outer membrane protein family
CPK_ORF00983	polymorphic outer membrane protein family
CPK_ORF00984	polymorphic outer membrane protein family, authentic frameshift
CPK_ORF01054	polymorphic outer membrane protein family
CPK_ORF01055	polymorphic outer membrane protein family
CPK_ORF00106	type II-III secretion system protein
CPK_ORF00107	serine-threonine-protein kinase
CPK_ORF00111	type III secretion apparatus H+-transporting two-sector ATPase
CPK_ORF00115	type III secretion apparatus protein, YscD-HrpQ family
CPK_ORF00116	type III secretion chaperone, CesT family
CPK_ORF00216	conserved hypothetical protein
CPK_ORF00217	conserved hypothetical protein
CPK_ORF00219	type III secretion low calcium response chaperone LcrH-SycD
CPK_ORF00231	bacterial export protein, fliR-mopE-spaR family
CPK_ORF00232	putative Yop translocation protein S
CPK_ORF00233	type III secretion apparatus protein, YscR-HrcR family
CPK_ORF00234	type III secretion apparatus protein, HrpE-YscL family
CPK_ORF00236	type III secretion apparatus lipoprotein, YscJ-HrcJ family
CPK_ORF00264	flagellum-specific ATP synthase FliI (fliI)
CPK_ORF00266	conserved hypothetical protein
CPK_ORF00430	conserved hypothetical protein
CPK_ORF00445	conserved hypothetical protein
CPK_ORF00446	conserved hypothetical protein
CPK_ORF00447	type III secretion low calcium response chaperone LcrH-SycD
CPK_ORF00799	conserved hypothetical protein
CPK_ORF00800	conserved hypothetical protein
CPK_ORF00830	putative Yop translocation protein U
CPK_ORF00831	type III secretion protein AscV (ascV)
CPK_ORF00832	type III secretion regulator YopN-LcrE-InvE-MxiC
CPK_ORF00833	type III secretion chaperone, CesT family
CPK_ORF00897	type III secretion chaperone, CesT family
CPK_ORF00685	MAC-perforin domain protein
	Nucleotide salvage or amino acid biosynthesis
CPK_ORF00141	uridine kinase (udk)
CPK_ORF00007	purine-pyrimidine phosphoribosyl transferase family protein
CP_0598	IMP synthase
CP_0599	GMP synthase
CP_0600	hypothetical protein
ORF00384	tryptophan-tyrosine permease family protein
	Extrachromosomal plasmid
CPK_ORFA00001	conserved hypothetical protein
CPK_ORFA00002	ferrochelatase (hemH)
CPK_ORFA00003	putative amino acid ABC trasnporter, periplasmic amino acid-binding protein
CPK_ORFA00004	putative methyltransferase
CPK_ORFA00005	Ser-Thr protein phosphatase family protein
CPK_ORFA00006	glucose-1-phosphate adenylyltransferase (glgC)
CPK_ORFA00007	purine-pyrimidine phosphoribosyl transferase family protein
CPK_ORFA00008	conserved hypothetical protein
CPK_ORFA00009	transcription termination factor Rho (rho)
	Extrachromosomal bacteriophage
CPK_ORF00729	conserved hypothetical protein
CPK_ORF00730	scaffolding protein, authentic frameshift
