# Supplementary material for: Comparison of koala LPCoLN and human strains of Chlamydia pneumoniae highlights extended genetic diversity in the species
Source: BMC Genomics. 2010 Jul 21;11:442. doi: 10.1186/1471-2164-11-442 (PMC3091639; doi:10.1186/1471-2164-11-442)
Supplement: Additional file 4 — Polymorphic outer membrane protein features of C. pneumoniae. [file 1471-2164-11-442-S4.XLS]

## Sheet: LPCoLN
LPCoLN	Region	Size (bp)		Pmp Family
ORF00378	979747...984576	4830	D	D, shows an adhesin domain and the typical pmp domains
ORF00506	840985...843753	2769	G1	G, shows an adhesin domain and the typical pmp domains
ORF00514	827103...829628	2526	G2	G, shows the typical pmp domains
ORF00515	824037...826820	2784	G3	G, shows an adhesin domain and the typical pmp domains
ORF00516	821042...823798	2757	G4	G, shows an adhesin domain and the typical pmp domains
ORF00519	817849...820693	2845	G5	G, authentic frameshift
ORF00956	348146...352363	4218	G6	G, shows 3 adhesin domain, a flagelin domain and the typical pmp domains
ORF00958	345077...347884	2808	G7	G, shows an adhesin domain and the typical pmp domains
ORF00959	342241...345033	2793	G8	G, shows an adhesin domain and the typical pmp domains
ORF00960	339305...342091	2787	G9	G, shows the typical pmp domains
ORF00963	334543...337332	2790	G10	G, shows an adhesin domain and the typical pmp domains
ORF00964	331480...331638	159		G, transaldolase?
ORF00965	331594...334380	2787	G11	G, shows the typical pmp domains
ORF00966	329791...331335	1545	G12	G, shows only the middle domain
ORF00967	326496...329420	2925	G13	G, shows an adhesin domain and the typical pmp domains
ORF00968	323533...326469	2937	H	H, shows the typical pmp domains
ORF00981	306113...308935	2823	E1	E/F, shows an adhesin domain and the typical pmp domains
ORF00982	303216...306074	2859	E2	E/F, shows an adhesin domain and the typical pmp domains
ORF00983	300121...302970	2850	E3	E/F, shows the typical pmp domains
ORF00984	296771...299708	2938	E4	E/F, authentic frameshift
ORF01054	220607...223450	2844	A	A, shows the typical pmp domains
ORF01055	215272...220461	5190	B	B, shows a small adhesin domain and the typical pmp domains
				Genbank Accession: CP001713

## Sheet: CWL029
CWL029	CWL029	Region		Size (bp)		Protein	Pmp Family
CPn_0005	pmp_1	4127	6895	2768	G1	AAD18163.1	G, shows an adhesin, middle and autotransporter domains
CPn_0013	pmp_2	18584	21109	2525	G2	AAD18172.1	G, shows the typical pmp domains
CPn_0014	pmp_3.1	21392	21925	533	G3	pmp_3.1	G, is a truncated gene. no domains
CPn_0015	pmp_3.2	21835	24177	2342	G3	pmp_3.2	G, is a truncated gen, shows the adhesin and typical pmp domains
CPn_0016	pmp_4.1	24416	26191	1775	G4	pmp_4.1	G, this is a truncated gene with adhesin and middle domains
CPn_0017	pmp_4.2	26094	27173	1079	G4	pmp_4.2	G, this is a truncated gene with autotransporter domain
CPn_0018	pmp_5.1	27522	29006	1484	G5	pmp_5.1	G, this is a truncated gene with the beginning of the middle domain
CPn_0019	pmp_5.2	29007	30359	1352	G5	pmp_5.2	G, this is a truncated gene with the end of the middle domain and the autotransporter domain
CPn_0444	pmp_6	490287	494510	4223	G6	AAD18588.1	pmpG6, shows 3 very interesting adhesin domains plus the typical pmp domains
CPn_0445	pmp_7	494772	497582	2810	G7	AAD18589.1	G, shows an adhesin, middle and autotransporter domains
CPn_0446	pmp_8	497626	500418	2792	G8	AAD18590.1	G, shows the typical pmp domains
CPn_0447	pmp_9	500568	503354	2786	G9	AAD18591.1	G, shows an adhesin, middle and autotransporter domains
CPn_0448						AAD18592.1	this is a metionine synthase
CPn_0449	pmp_10.1	505327	507231	1904	G10	gene	G, show the middle and the autotransporter domain
CPn_0450	pmp_10.2	507177	508112	935	G10	gene	G, doesn't show any domain
CPn_0451	pmp_11	508275	511061	2786	G11	AAD18593.1	G, shows the typical pmp domains
CPn_0452	pmp_12	511319	512863	1544	G12	AAD18594.1	G/I, this gene is truncated and only show the middle domain
CPn_0453	pmp_13	513234	516155	2921	G13	AAD18595.1	G, shows an adhesin, middle and autotransporter domains
CPn_0454	pmp_14	516182	519118	2936	H	AAD18596.1	H, shows the typical pmp domains
CPn_0466	pmp_15	533724	536540	2816	E1	AAD18608.1	E, shows the typical pmp domains
CPn_0467	pmp_16	536633	539437	2804	E2	AAD18609.1	E, shows the typical pmp domains
CPn_0468	pmp_17.1	539632	540435	803	E3	pmp_17.1	E, no domains
CPn_0469	pmp_17.2	540399	541463	1064	E3	pmp_17.2	E, shows almost complete the middle domain
CPn_0470	pmp_17.3	541357	542535	1178	E3	pmp_17.3	E, shows the end of the middle domainand the autotransporter domain
CPn_0471	pmp_18	542564	545404	2840	E4	AAD18610.1	E, shows the typical pmp domains
CPn_0539	pmp_19	618705	621548	2843	A	AAD18679.1	A, shows the typical pmp domains
CPn_0540	pmp_20	621694	626865	5171	B	AAD18680.1	B, shows a small adhesin domain
CPn_0963	pmp_21	1098398	1103227	4829	D	AAD19099.1	D, shows an adhesin, middle and autotransporter domains
						Sequesces Fasta
							Genbank Accession: AE001363

## Sheet: J138
J138	GI	Region		Size (bp)		Protein	Pmp Family
pmp_1	8978378	4127	6895	2768	G1	BAA98215.1	G, Shows adhesin domain
pmp_2_1	8978386	18263	20401	2138	G2	BAA98223.1	G, doesn't show adhesin domain
	8978387				G2	BAA98224.1	Truncated, G, only shows a partial autotransporter domain
pmp_3_1	8978388	21043	21603	560	G3	BAA98225.1	Truncated, G, doesn't show any domain
	8978389			2319	G3	BAA98226.1	G, Shows adhesin domain
pmp_4_1	8978390	24094	25377	1283	G4	BAA98227.1	G, only shows a adhesin domain
	8978391				G4	BAA98228.1	G, only show the middle domain
	8978392				G4	BAA98229.1	G, only shows the autotransporter domain
pmp_5_1	8978393	27193	28677	1484	G5	BAA98230.1	G, only shows a partial middle domain
	8978394	28693	30030		G5	BAA98231.1	G, shows the end of the middle domain and the autotransporter domain
pmp_6	8978816	489997	493827	3830	G6	BAA98652.1	G, shows two adhesin domains
pmp_7	8978817	494089	496899	2810	G7	BAA98653.1	G, shows an adhesin domain
pmp_8	8978818	496943	499735	2792	G8	BAA98654.1	G, doesn't show adhesin domain
pmp_9	8978819	499885	502671	2786	G9	BAA98655.1	G, shows an adhesin domain
	8978820					BAA98656.1	This enzyme is involve in metionine synthesis
pmp_10	8978821	504644	507430	2786	G10	BAA98657.1	G, doesn't show adhesin domain
pmp_11	8978822	507593	510379	2786	G11	BAA98658.1	G, doesn't show adhesin domain
pmp_12	8978823	510637	512181	1544	G12	BAA98659.1	G, only shows the middle domain
pmp_13	8978824	512552	515473	2921	G13	BAA98660.1	G, shows an adhesin domain
pmp_14	8978825	515500	518436	2936	H	BAA98661.1	H, shows the typical pmp domains
pmp_15	8978836	533043	535859	2816	E1	BAA98672.1	E, shows the typical pmp domains
pmp_16	8978837	535952	538756	2804	E2	BAA98673.1	E, shows the typical pmp domains
pmp_17.1	8978838	538951	539754	803	E3	BAA98674.1	E, dosen't show any domains
	8978839				E3	BAA98675.1	E, shows the beginnig of the middle domain
	8978840	540676	541854	1178	E3	BAA98676.1	E, shows the end of the middle domain and the autotransporter domain
pmp_18	8978841	541883	544723	2840	E4	BAA98677.1	E, shows the typical pmp domains
pmp_19	8978910	618025	620868	2843	A	BAA98745.1	A, shows the typical pmp domains
pmp_20	8978911	621014	626185	5171	B	BAA98746.1	B, Shows a small adhesin domain
CPj0301	8979337	1097747	1102576	4829	D	BAA99171.1	D, shows a adhesin domain
						Sequences Fasta
							Genbank Accession: BA000008

## Sheet: TW183
TW183	Region		Size (bp)		Protein	Pmp Family
CpB0006	4127	6895	2768	G1	AAP97939.1	omp6, G,shows adhesin domain
CpB0015	18563	20722	2159	G2	AAP97948.1	omp7, G
CpB0016	20653	21108	455	G2	AAP97949.1	omp5, G, Truncated
CpB0017	21391	21924	533	G3	AAP97950.1	omp5, G, Truncated
CpB0018	21858	24176	2318	G3	AAP97951.1	omp5, G,shows adhesin domain
CpB0019	24415	26190	1775	G4	AAP97952.1	omp5, G,shows adhesin domain, no autotransporter domain
CpB0020	26108	27172	1064	G4	AAP97953.1	omp5, G, only shows the autotransporter domain
CpB0021					AAP97954.1	small hypothetical protein
CpB0022	27521	29005	1484	G5	AAP97955.1	omp11, G , only shows a partial midle domain of pmp
CpB0023	29021	30358	1337	G5	AAP97956.1	omp5, G , Shows the rest os the midle domain and the autotransporter
CpB0460	487788	492011	4223	G6	AAP98391.1	Omp11, G ,shows 3 very interesting adhesins domains
CpB0461					AAP98392.1	small hypothetical protein
CpB0462	492273	495083	2810	G7	AAP98393.1	Omp5, G,shows adhesin domain
CpB0463	495127	497919	2792	G8	AAP98394.1	omp11, G ,Doesn't show adhesins domains
CpB0464	498069	500855	2786	G9	AAP98395.1	omp10, G,shows adhesin domain
CpB0465					AAP98396.1	metionine synthetase
CpB0466					AAP98397.1	small hypothetical protein
CpB0467	502828	505611	2783	G10	AAP98398.1	omp5, G, doesn't show adhesin domain
CpB0468	505774	508560	2786	G11	AAP98399.1	omp4, G, doesn't show adhesin domain
CpB0469	508818	510362	1544	G12	AAP98400.1	omp13, G, doesn't show adhesin domain
CpB0470	510733	513654	2921	G13	AAP98401.1	omp14, G, shows two adhesins domains
CpB0471	513681	516617	2936	H	AAP98402.1	omp11, H, doesn't show adhesin domain
CpB0484	531246	534041	2795	E1	AAP98415.1	omp11, E, doesn't show adhesin domain
CpB0485	534080	536938	2858	E2	AAP98416.1	omp5, E, doesn't show adhesin domain
CpB0486	537184	537936	752	E3	AAP98417.1	omp10, E, doesn't any domain
CpB0487	538041	538964	923	E3	AAP98418.1	omp11, E, shows a partial medium domain.
CpB0488	538858	540036	1178	E3	AAP98419.1	E, shows the medium domain and the autotransporter domain
CpB0489	540065	542905	2840	E4	AAP98420.1	omp11, E , shows the typical pmp domains
CpB0560	616027	618870	2843	A	AAP98489.1	omp11, A, shows the typical pmp domains
CpB0561	619016	624187	5171	B	AAP98490.1	omp5, B, shows a small adhesin domain
CpB1000	1095814	1100577	4763	D	AAP98929.1	omp11, D, shows adhesin domain
					Sequences Fasta
						Genbank Accession: AE009440

## Sheet: AR39
AR39	Region		Size (bp)		Protein	Pmp Family
CP_0212	214720	219918	5198	B	AAF38082.1	B/C, shows a small adhesin domain
CP_0213	220037	222880	2843	A	AAF38083.1	A, shows the typical pmp domains
CP_0283	296183	299023	2840	E4	AAF38141.1	E/F,shows the typical pmp domains
CP_0284	299052	301955	2903	E3	truncated	E/F, truncated by 2 stop codons
CP_0285	302150	305008	2858	E2	AAF38142.1	E/F, shows the typical pmp domains
CP_0286	305047	307863	2816	E1	AAF38143.1	E/F, shows the typical pmp domains
CP_0298	322470	325406	2936	H	AAF38155.1	H, shows the typical pmp domains
CP_0299	325433	328420	2987	G13	AAF38156.1	G, shows an adhesin domain
CP_0300					AAF38157.1	small hypothetical protein
CP_0301	328725	330269	1544	G12	AAF38158.1	G, shows the middle domain
CP_0302	330527	333376	2849	G11	AAF38159.1	G, shows the typical pmp domains
CP_0303	333476	336262	2786	G10	AAF38160.1	G, shows the typical pmp domains
CP_0304					AAF38161.1	small hypothetical protein
CP_0305	336779	337894	1115		AAF38162.1	This enzime is involve in metionine synthesis
CP_0306	338235	341021	2786	G9	AAF38163.1	G, shows an adhesin domain
CP_0307	341171	343963	2792	G8	AAF38164.1	G, shows the typical pmp domains
CP_0308	344007	346817	2810	G7	AAF38165.1	G, shows an adhesin domain
CP_0309	347079	350909	3830	G6	AAF38166.1	pmpG6, shows two adhesin domains
CP_0757	810842	813679	2837	G5	truncated	G
CP_0758					AAF38560.1	small hypothetical protein
CP_0759	814028	816778	2750	G4	truncated	G
CP_0760	817017	819802	2785	G3	truncated	G
CP_0761	820085	822610	2525	G2	AAF38561.1	G, shows the typical pmp domains
CP_0770	834306	837074	2768	G1	AAF38570.1	G, shows an adhesin domain and the typical pmp domains
CP_0897	968188	973017	4829	D	AAF38684.1	D, shows an adhesin domain and the typical pmp domains
					Sequences Fasta
						Genbank Accession: AE002161
