# Supplementary material for: Comparison of koala LPCoLN and human strains of Chlamydia pneumoniae highlights extended genetic diversity in the species
Source: BMC Genomics. 2010 Jul 21;11:442. doi: 10.1186/1471-2164-11-442 (PMC3091639; doi:10.1186/1471-2164-11-442)
Supplement: Additional file 5 — Polymorphic outer membrane protein SNP position analysis of C. pneumoniae. [file 1471-2164-11-442-S5.XLS]

## Sheet: pmpA
Position	J138	AR39	CWL029	Koala	TW183	Clustal Consensus	J138AR39	J138CWL029	J138Koala	J138TW183	AR39CWL029	AR39Koala	AR39TW183	CWL029Koala	CWL029TW183	KoalaTW183
180	T	T	T	C	T		.	.	SNP	.	.	SNP	.	SNP	.	SNP
196	G	G	G	T	G		.	.	SNP	.	.	SNP	.	SNP	.	SNP
362	A	A	A	G	A		.	.	SNP	.	.	SNP	.	SNP	.	SNP
594	G	G	G	A	G		.	.	SNP	.	.	SNP	.	SNP	.	SNP
851	C	C	C	T	C		.	.	SNP	.	.	SNP	.	SNP	.	SNP
1359	T	A	A	A	A		SNP	SNP	SNP	SNP	.	.	.	.	.	.
1632	A	A	A	T	A		.	.	SNP	.	.	SNP	.	SNP	.	SNP
1913	G	G	G	A	G		.	.	SNP	.	.	SNP	.	SNP	.	SNP
2232	A	A	A	G	A		.	.	SNP	.	.	SNP	.	SNP	.	SNP
2301	G	G	G	C	G		.	.	SNP	.	.	SNP	.	SNP	.	SNP
1	A	A	A	A	A	*
2	T	T	T	T	T	*	1	1	10	1	0	9	0	9	0	9
3	G	G	G	G	G	*	1	1	10	1	0	9	0	9	0	9
4	A	A	A	A	A	*
5	A	A	A	A	A	*	Table of SNP pmpAs
6	G	G	G	G	G	*		AR39	CWL029	Koala	TW183
7	C	C	C	C	C	*	J138	1	1	10	1
8	A	A	A	A	A	*	AR39		0	9	0
9	G	G	G	G	G	*	CWL029			9	0
10	A	A	A	A	A	*	Koala				9
11	T	T	T	T	T	*
12	G	G	G	G	G	*
13	C	C	C	C	C	*
14	G	G	G	G	G	*
15	T	T	T	T	T	*
16	C	C	C	C	C	*
17	T	T	T	T	T	*
18	T	T	T	T	T	*
19	T	T	T	T	T	*
20	G	G	G	G	G	*
21	G	G	G	G	G	*
22	G	G	G	G	G	*
23	G	G	G	G	G	*
24	A	A	A	A	A	*
25	T	T	T	T	T	*
26	T	T	T	T	T	*
27	T	T	T	T	T	*
28	T	T	T	T	T	*
29	T	T	T	T	T	*
30	A	A	A	A	A	*
31	T	T	T	T	T	*
32	T	T	T	T	T	*
33	T	T	T	T	T	*
34	C	C	C	C	C	*
35	T	T	T	T	T	*
36	C	C	C	C	C	*
37	T	T	T	T	T	*
38	C	C	C	C	C	*
39	T	T	T	T	T	*
40	T	T	T	T	T	*
41	C	C	C	C	C	*
42	C	C	C	C	C	*
43	T	T	T	T	T	*
44	T	T	T	T	T	*
45	C	C	C	C	C	*
46	T	T	T	T	T	*
47	G	G	G	G	G	*
48	T	T	T	T	T	*
49	C	C	C	C	C	*
50	A	A	A	A	A	*
51	A	A	A	A	A	*
52	G	G	G	G	G	*
53	T	T	T	T	T	*
54	T	T	T	T	T	*
55	T	T	T	T	T	*
56	C	C	C	C	C	*
57	T	T	T	T	T	*
58	T	T	T	T	T	*
59	A	A	A	A	A	*
60	T	T	T	T	T	*
61	C	C	C	C	C	*
62	T	T	T	T	T	*
63	A	A	A	A	A	*
64	C	C	C	C	C	*
65	G	G	G	G	G	*
66	A	A	A	A	A	*
67	G	G	G	G	G	*
68	C	C	C	C	C	*
69	A	A	A	A	A	*
70	A	A	A	A	A	*											Del/Ins
71	A	A	A	A	A	*											SNP
72	C	C	C	C	C	*											TOTAL SNP
73	G	G	G	G	G	*
74	A	A	A	A	A	*
75	T	T	T	T	T	*
76	G	G	G	G	G	*
77	T	T	T	T	T	*
78	T	T	T	T	T	*
79	C	C	C	C	C	*
80	T	T	T	T	T	*
81	C	C	C	C	C	*
82	C	C	C	C	C	*
83	T	T	T	T	T	*
84	C	C	C	C	C	*
85	C	C	C	C	C	*
86	C	C	C	C	C	*
87	T	T	T	T	T	*
88	C	C	C	C	C	*
89	T	T	T	T	T	*
90	A	A	A	A	A	*
91	T	T	T	T	T	*
92	C	C	C	C	C	*
93	A	A	A	A	A	*
94	G	G	G	G	G	*
95	G	G	G	G	G	*
96	G	G	G	G	G	*
97	A	A	A	A	A	*
98	T	T	T	T	T	*
99	T	T	T	T	T	*
100	C	C	C	C	C	*
101	A	A	A	A	A	*
102	T	T	T	T	T	*
103	T	T	T	T	T	*
104	C	C	C	C	C	*
105	T	T	T	T	T	*
106	G	G	G	G	G	*
107	G	G	G	G	G	*
108	A	A	A	A	A	*
109	G	G	G	G	G	*
110	A	A	A	A	A	*
111	A	A	A	A	A	*
112	G	G	G	G	G	*
113	A	A	A	A	A	*
114	C	C	C	C	C	*
115	C	C	C	C	C	*
116	T	T	T	T	T	*
117	T	T	T	T	T	*
118	G	G	G	G	G	*
119	A	A	A	A	A	*
120	A	A	A	A	A	*
121	C	C	C	C	C	*
122	T	T	T	T	T	*
123	C	C	C	C	C	*
124	T	T	T	T	T	*
125	T	T	T	T	T	*
126	T	T	T	T	T	*
127	A	A	A	A	A	*
128	C	C	C	C	C	*
129	T	T	T	T	T	*
130	C	C	C	C	C	*
131	T	T	T	T	T	*
132	A	A	A	A	A	*
133	C	C	C	C	C	*
134	G	G	G	G	G	*
135	C	C	C	C	C	*
136	A	A	A	A	A	*
137	G	G	G	G	G	*
138	T	T	T	T	T	*
139	T	T	T	T	T	*
140	C	C	C	C	C	*
141	C	C	C	C	C	*
142	T	T	T	T	T	*
143	C	C	C	C	C	*
144	C	C	C	C	C	*
145	C	C	C	C	C	*
146	C	C	C	C	C	*
147	A	A	A	A	A	*
148	A	A	A	A	A	*
149	C	C	C	C	C	*
150	A	A	A	A	A	*
151	A	A	A	A	A	*
152	A	A	A	A	A	*
153	A	A	A	A	A	*
154	A	A	A	A	A	*
155	C	C	C	C	C	*
156	T	T	T	T	T	*
157	A	A	A	A	A	*
158	C	C	C	C	C	*
159	G	G	G	G	G	*
160	T	T	T	T	T	*
161	A	A	A	A	A	*
162	T	T	T	T	T	*
163	T	T	T	T	T	*
164	C	C	C	C	C	*
165	T	T	T	T	T	*
166	C	C	C	C	C	*
167	T	T	T	T	T	*
168	A	A	A	A	A	*
169	C	C	C	C	C	*
170	G	G	G	G	G	*
171	C	C	C	C	C	*
172	A	A	A	A	A	*
173	A	A	A	A	A	*
174	A	A	A	A	A	*
175	G	G	G	G	G	*
176	A	A	A	A	A	*
177	T	T	T	T	T	*
178	T	T	T	T	T	*
179	T	T	T	T	T	*
181	A	A	A	A	A	*
182	T	T	T	T	T	*
183	T	T	T	T	T	*
184	G	G	G	G	G	*
185	T	T	T	T	T	*
186	T	T	T	T	T	*
187	T	T	T	T	T	*
188	G	G	G	G	G	*
189	T	T	T	T	T	*
190	G	G	G	G	G	*
191	A	A	A	A	A	*
192	T	T	T	T	T	*
193	T	T	T	T	T	*
194	T	T	T	T	T	*
195	T	T	T	T	T	*
197	C	C	C	C	C	*
198	A	A	A	A	A	*
199	G	G	G	G	G	*
200	G	G	G	G	G	*
201	A	A	A	A	A	*
202	A	A	A	A	A	*
203	A	A	A	A	A	*
204	T	T	T	T	T	*
205	T	T	T	T	T	*
206	C	C	C	C	C	*
207	T	T	T	T	T	*
208	A	A	A	A	A	*
209	T	T	T	T	T	*
210	T	T	T	T	T	*
211	C	C	C	C	C	*
212	A	A	A	A	A	*
213	C	C	C	C	C	*
214	A	A	A	A	A	*
215	A	A	A	A	A	*
216	G	G	G	G	G	*
217	C	C	C	C	C	*
218	C	C	C	C	C	*
219	T	T	T	T	T	*
220	G	G	G	G	G	*
221	G	G	G	G	G	*
222	A	A	A	A	A	*
223	G	G	G	G	G	*
224	C	C	C	C	C	*
225	T	T	T	T	T	*
226	G	G	G	G	G	*
227	C	C	C	C	C	*
228	A	A	A	A	A	*
229	T	T	T	T	T	*
230	T	T	T	T	T	*
231	C	C	C	C	C	*
232	C	C	C	C	C	*
233	T	T	T	T	T	*
234	G	G	G	G	G	*
235	A	A	A	A	A	*
236	A	A	A	A	A	*
237	C	C	C	C	C	*
238	T	T	T	T	T	*
239	T	T	T	T	T	*
240	A	A	A	A	A	*
241	A	A	A	A	A	*
242	A	A	A	A	A	*
243	A	A	A	A	A	*
244	G	G	G	G	G	*
245	G	G	G	G	G	*
246	C	C	C	C	C	*
247	G	G	G	G	G	*
248	A	A	A	A	A	*
249	T	T	T	T	T	*
250	C	C	C	C	C	*
251	T	T	T	T	T	*
252	A	A	A	A	A	*
253	T	T	T	T	T	*
254	T	T	T	T	T	*
255	T	T	T	T	T	*
256	T	T	T	T	T	*
257	T	T	T	T	T	*
258	T	T	T	T	T	*
259	A	A	A	A	A	*
260	T	T	T	T	T	*
261	A	A	A	A	A	*
262	A	A	A	A	A	*
263	A	A	A	A	A	*
264	T	T	T	T	T	*
265	A	A	A	A	A	*
266	G	G	G	G	G	*
267	C	C	C	C	C	*
268	A	A	A	A	A	*
269	C	C	C	C	C	*
270	T	T	T	T	T	*
271	C	C	C	C	C	*
272	C	C	C	C	C	*
273	C	C	C	C	C	*
274	C	C	C	C	C	*
275	T	T	T	T	T	*
276	A	A	A	A	A	*
277	G	G	G	G	G	*
278	C	C	C	C	C	*
279	G	G	G	G	G	*
280	G	G	G	G	G	*
281	C	C	C	C	C	*
282	T	T	T	T	T	*
283	C	C	C	C	C	*
284	T	T	T	T	T	*
285	T	T	T	T	T	*
286	A	A	A	A	A	*
287	C	C	C	C	C	*
288	C	C	C	C	C	*
289	T	T	T	T	T	*
290	T	T	T	T	T	*
291	T	T	T	T	T	*
292	A	A	A	A	A	*
293	A	A	A	A	A	*
294	A	A	A	A	A	*
295	A	A	A	A	A	*
296	A	A	A	A	A	*
297	C	C	C	C	C	*
298	A	A	A	A	A	*
299	T	T	T	T	T	*
300	T	T	T	T	T	*
301	C	C	C	C	C	*
302	A	A	A	A	A	*
303	C	C	C	C	C	*
304	T	T	T	T	T	*
305	T	T	T	T	T	*
306	A	A	A	A	A	*
307	G	G	G	G	G	*
308	G	G	G	G	G	*
309	A	A	A	A	A	*
310	G	G	G	G	G	*
311	C	C	C	C	C	*
312	T	T	T	T	T	*
313	C	C	C	C	C	*
314	G	G	G	G	G	*
315	C	C	C	C	C	*
316	G	G	G	G	G	*
317	G	G	G	G	G	*
318	T	T	T	T	T	*
319	G	G	G	G	G	*
320	C	C	C	C	C	*
321	T	T	T	T	T	*
322	G	G	G	G	G	*
323	G	G	G	G	G	*
324	G	G	G	G	G	*
325	C	C	C	C	C	*
326	T	T	T	T	T	*
327	C	C	C	C	C	*
328	T	T	T	T	T	*
329	T	T	T	T	T	*
330	C	C	C	C	C	*
331	T	T	T	T	T	*
332	C	C	C	C	C	*
333	G	G	G	G	G	*
334	G	G	G	G	G	*
335	A	A	A	A	A	*
336	A	A	A	A	A	*
337	T	T	T	T	T	*
338	C	C	C	C	C	*
339	C	C	C	C	C	*
340	A	A	A	A	A	*
341	A	A	A	A	A	*
342	T	T	T	T	T	*
343	G	G	G	G	G	*
344	T	T	T	T	T	*
345	G	G	G	G	G	*
346	A	A	A	A	A	*
347	C	C	C	C	C	*
348	C	C	C	C	C	*
349	T	T	T	T	T	*
350	T	T	T	T	T	*
351	C	C	C	C	C	*
352	A	A	A	A	A	*
353	A	A	A	A	A	*
354	A	A	A	A	A	*
355	G	G	G	G	G	*
356	G	G	G	G	G	*
357	C	C	C	C	C	*
358	C	C	C	C	C	*
359	T	T	T	T	T	*
360	G	G	G	G	G	*
361	C	C	C	C	C	*
363	C	C	C	C	C	*
364	T	T	T	T	T	*
365	C	C	C	C	C	*
366	T	T	T	T	T	*
367	C	C	C	C	C	*
368	T	T	T	T	T	*
369	C	C	C	C	C	*
370	G	G	G	G	G	*
371	T	T	T	T	T	*
372	T	T	T	T	T	*
373	C	C	C	C	C	*
374	T	T	T	T	T	*
375	C	C	C	C	C	*
376	G	G	G	G	G	*
377	A	A	A	A	A	*
378	A	A	A	A	A	*
379	A	A	A	A	A	*
380	A	A	A	A	A	*
381	C	C	C	C	C	*
382	A	A	A	A	A	*
383	A	A	A	A	A	*
384	C	C	C	C	C	*
385	G	G	G	G	G	*
386	A	A	A	A	A	*
387	A	A	A	A	A	*
388	A	A	A	A	A	*
389	G	G	G	G	G	*
390	T	T	T	T	T	*
391	T	T	T	T	T	*
392	G	G	G	G	G	*
393	G	G	G	G	G	*
394	G	G	G	G	G	*
395	G	G	G	G	G	*
396	A	A	A	A	A	*
397	G	G	G	G	G	*
398	G	G	G	G	G	*
399	C	C	C	C	C	*
400	G	G	G	G	G	*
401	T	T	T	T	T	*
402	C	C	C	C	C	*
403	C	C	C	C	C	*
404	T	T	T	T	T	*
405	C	C	C	C	C	*
406	A	A	A	A	A	*
407	C	C	C	C	C	*
408	C	C	C	C	C	*
409	A	A	A	A	A	*
410	C	C	C	C	C	*
411	A	A	A	A	A	*
412	T	T	T	T	T	*
413	C	C	C	C	C	*
414	T	T	T	T	T	*
415	G	G	G	G	G	*
416	G	G	G	G	G	*
417	C	C	C	C	C	*
418	G	G	G	G	G	*
419	A	A	A	A	A	*
420	C	C	C	C	C	*
421	C	C	C	C	C	*
422	T	T	T	T	T	*
423	T	T	T	T	T	*
424	T	T	T	T	T	*
425	C	C	C	C	C	*
426	C	C	C	C	C	*
427	T	T	T	T	T	*
428	T	T	T	T	T	*
429	C	C	C	C	C	*
430	A	A	A	A	A	*
431	T	T	T	T	T	*
432	A	A	A	A	A	*
433	A	A	A	A	A	*
434	A	A	A	A	A	*
435	T	T	T	T	T	*
436	A	A	A	A	A	*
437	A	A	A	A	A	*
438	T	T	T	T	T	*
439	A	A	A	A	A	*
440	C	C	C	C	C	*
441	C	C	C	C	C	*
442	A	A	A	A	A	*
443	G	G	G	G	G	*
444	T	T	T	T	T	*
445	G	G	G	G	G	*
446	T	T	T	T	T	*
447	G	G	G	G	G	*
448	C	C	C	C	C	*
449	T	T	T	T	T	*
450	T	T	T	T	T	*
451	T	T	T	T	T	*
452	G	G	G	G	G	*
453	T	T	T	T	T	*
454	C	C	C	C	C	*
455	A	A	A	A	A	*
456	A	A	A	A	A	*
457	A	A	A	A	A	*
458	A	A	A	A	A	*
459	C	C	C	C	C	*
460	A	A	A	A	A	*
461	A	A	A	A	A	*
462	C	C	C	C	C	*
463	A	A	A	A	A	*
464	T	T	T	T	T	*
465	T	T	T	T	T	*
466	A	A	A	A	A	*
467	G	G	G	G	G	*
468	C	C	C	C	C	*
469	T	T	T	T	T	*
470	A	A	A	A	A	*
471	T	T	T	T	T	*
472	G	G	G	G	G	*
473	G	G	G	G	G	*
474	A	A	A	A	A	*
475	C	C	C	C	C	*
476	C	C	C	C	C	*
477	T	T	T	T	T	*
478	G	G	G	G	G	*
479	G	G	G	G	G	*
480	A	A	A	A	A	*
481	G	G	G	G	G	*
482	G	G	G	G	G	*
483	A	A	A	A	A	*
484	G	G	G	G	G	*
485	C	C	C	C	C	*
486	G	G	G	G	G	*
487	C	C	C	C	C	*
488	T	T	T	T	T	*
489	A	A	A	A	A	*
490	C	C	C	C	C	*
491	T	T	T	T	T	*
492	C	C	C	C	C	*
493	T	T	T	T	T	*
494	T	T	T	T	T	*
495	A	A	A	A	A	*
496	C	C	C	C	C	*
497	A	A	A	A	A	*
498	A	A	A	A	A	*
499	G	G	G	G	G	*
500	G	G	G	G	G	*
501	A	A	A	A	A	*
502	A	A	A	A	A	*
503	G	G	G	G	G	*
504	A	A	A	A	A	*
505	A	A	A	A	A	*
506	A	A	A	A	A	*
507	A	A	A	A	A	*
508	A	A	A	A	A	*
509	G	G	G	G	G	*
510	C	C	C	C	C	*
511	A	A	A	A	A	*
512	A	A	A	A	A	*
513	G	G	G	G	G	*
514	G	G	G	G	G	*
515	C	C	C	C	C	*
516	T	T	T	T	T	*
517	C	C	C	C	C	*
518	T	T	T	T	T	*
519	C	C	C	C	C	*
520	T	T	T	T	T	*
521	T	T	T	T	T	*
522	T	T	T	T	T	*
523	T	T	T	T	T	*
524	T	T	T	T	T	*
525	C	C	C	C	C	*
526	A	A	A	A	A	*
527	G	G	G	G	G	*
528	A	A	A	A	A	*
529	G	G	G	G	G	*
530	A	A	A	A	A	*
531	C	C	C	C	C	*
532	A	A	A	A	A	*
533	A	A	A	A	A	*
534	T	T	T	T	T	*
535	C	C	C	C	C	*
536	G	G	G	G	G	*
537	A	A	A	A	A	*
538	G	G	G	G	G	*
539	G	G	G	G	G	*
540	A	A	A	A	A	*
541	A	A	A	A	A	*
542	C	C	C	C	C	*
543	A	A	A	A	A	*
544	A	A	A	A	A	*
545	T	T	T	T	T	*
546	T	T	T	T	T	*
547	C	C	C	C	C	*
548	T	T	T	T	T	*
549	A	A	A	A	A	*
550	T	T	T	T	T	*
551	T	T	T	T	T	*
552	T	T	T	T	T	*
553	C	C	C	C	C	*
554	T	T	T	T	T	*
555	G	G	G	G	G	*
556	A	A	A	A	A	*
557	A	A	A	A	A	*
558	A	A	A	A	A	*
559	A	A	A	A	A	*
560	A	A	A	A	A	*
561	C	C	C	C	C	*
562	A	A	A	A	A	*
563	A	A	A	A	A	*
564	A	A	A	A	A	*
565	G	G	G	G	G	*
566	C	C	C	C	C	*
567	C	C	C	C	C	*
568	G	G	G	G	G	*
569	T	T	T	T	T	*
570	G	G	G	G	G	*
571	A	A	A	A	A	*
572	A	A	A	A	A	*
573	T	T	T	T	T	*
574	C	C	C	C	C	*
575	A	A	A	A	A	*
576	A	A	A	A	A	*
577	G	G	G	G	G	*
578	A	A	A	A	A	*
579	T	T	T	T	T	*
580	G	G	G	G	G	*
581	A	A	A	A	A	*
582	A	A	A	A	A	*
583	T	T	T	T	T	*
584	C	C	C	C	C	*
585	C	C	C	C	C	*
586	C	C	C	C	C	*
587	A	A	A	A	A	*
588	T	T	T	T	T	*
589	C	C	C	C	C	*
590	C	C	C	C	C	*
591	T	T	T	T	T	*
592	G	G	G	G	G	*
593	G	G	G	G	G	*
595	T	T	T	T	T	*
596	A	A	A	A	A	*
597	C	C	C	C	C	*
598	G	G	G	G	G	*
599	G	G	G	G	G	*
600	A	A	A	A	A	*
601	G	G	G	G	G	*
602	G	G	G	G	G	*
603	A	A	A	A	A	*
604	G	G	G	G	G	*
605	C	C	C	C	C	*
606	T	T	T	T	T	*
607	G	G	G	G	G	*
608	T	T	T	T	T	*
609	A	A	A	A	A	*
610	A	A	A	A	A	*
611	G	G	G	G	G	*
612	T	T	T	T	T	*
613	A	A	A	A	A	*
614	G	G	G	G	G	*
615	T	T	T	T	T	*
616	A	A	A	A	A	*
617	T	T	T	T	T	*
618	A	A	A	A	A	*
619	A	A	A	A	A	*
620	G	G	G	G	G	*
621	T	T	T	T	T	*
622	C	C	C	C	C	*
623	C	C	C	C	C	*
624	T	T	T	T	T	*
625	G	G	G	G	G	*
626	G	G	G	G	G	*
627	C	C	C	C	C	*
628	T	T	T	T	T	*
629	C	C	C	C	C	*
630	C	C	C	C	C	*
631	C	C	C	C	C	*
632	C	C	C	C	C	*
633	G	G	G	G	G	*
634	A	A	A	A	A	*
635	T	T	T	T	T	*
636	T	T	T	T	T	*
637	A	A	A	A	A	*
638	C	C	C	C	C	*
639	C	C	C	C	C	*
640	T	T	T	T	T	*
641	T	T	T	T	T	*
642	C	C	C	C	C	*
643	G	G	G	G	G	*
644	C	C	C	C	C	*
645	T	T	T	T	T	*
646	G	G	G	G	G	*
647	A	A	A	A	A	*
648	C	C	C	C	C	*
649	A	A	A	A	A	*
650	A	A	A	A	A	*
651	C	C	C	C	C	*
652	C	C	C	C	C	*
653	A	A	A	A	A	*
654	A	A	A	A	A	*
655	G	G	G	G	G	*
656	A	A	A	A	A	*
657	A	A	A	A	A	*
658	A	A	A	A	A	*
659	T	T	T	T	T	*
660	C	C	C	C	C	*
661	C	C	C	C	C	*
662	T	T	T	T	T	*
663	A	A	A	A	A	*
664	T	T	T	T	T	*
665	T	T	T	T	T	*
666	C	C	C	C	C	*
667	C	C	C	C	C	*
668	A	A	A	A	A	*
669	A	A	A	A	A	*
670	G	G	G	G	G	*
671	A	A	A	A	A	*
672	G	G	G	G	G	*
673	A	A	A	A	A	*
674	A	A	A	A	A	*
675	T	T	T	T	T	*
676	G	G	G	G	G	*
677	A	A	A	A	A	*
678	G	G	G	G	G	*
679	G	G	G	G	G	*
680	G	G	G	G	G	*
681	C	C	C	C	C	*
682	G	G	G	G	G	*
683	A	A	A	A	A	*
684	A	A	A	A	A	*
685	C	C	C	C	C	*
686	T	T	T	T	T	*
687	T	T	T	T	T	*
688	G	G	G	G	G	*
689	G	G	G	G	G	*
690	T	T	T	T	T	*
691	G	G	G	G	G	*
692	G	G	G	G	G	*
693	A	A	A	A	A	*
694	G	G	G	G	G	*
695	C	C	C	C	C	*
696	C	C	C	C	C	*
697	A	A	A	A	A	*
698	T	T	T	T	T	*
699	T	T	T	T	T	*
700	T	T	T	T	T	*
701	A	A	A	A	A	*
702	T	T	T	T	T	*
703	A	A	A	A	A	*
704	A	A	A	A	A	*
705	C	C	C	C	C	*
706	G	G	G	G	G	*
707	A	A	A	A	A	*
708	T	T	T	T	T	*
709	C	C	C	C	C	*
710	A	A	A	A	A	*
711	G	G	G	G	G	*
712	G	G	G	G	G	*
713	G	G	G	G	G	*
714	T	T	T	T	T	*
715	G	G	G	G	G	*
716	C	C	C	C	C	*
717	C	C	C	C	C	*
718	A	A	A	A	A	*
719	T	T	T	T	T	*
720	A	A	A	A	A	*
721	A	A	A	A	A	*
722	C	C	C	C	C	*
723	T	T	T	T	T	*
724	T	T	T	T	T	*
725	T	T	T	T	T	*
726	T	T	T	T	T	*
727	G	G	G	G	G	*
728	A	A	A	A	A	*
729	G	G	G	G	G	*
730	A	A	A	A	A	*
731	A	A	A	A	A	*
732	T	T	T	T	T	*
733	A	A	A	A	A	*
734	A	A	A	A	A	*
735	C	C	C	C	C	*
736	T	T	T	T	T	*
737	T	T	T	T	T	*
738	T	T	T	T	T	*
739	C	C	C	C	C	*
740	A	A	A	A	A	*
741	A	A	A	A	A	*
742	A	A	A	A	A	*
743	C	C	C	C	C	*
744	C	C	C	C	C	*
745	A	A	A	A	A	*
746	C	C	C	C	C	*
747	A	A	A	A	A	*
748	A	A	A	A	A	*
749	G	G	G	G	G	*
750	C	C	C	C	C	*
751	T	T	T	T	T	*
752	T	T	T	T	T	*
753	T	T	T	T	T	*
754	T	T	T	T	T	*
755	T	T	T	T	T	*
756	C	C	C	C	C	*
757	T	T	T	T	T	*
758	C	C	C	C	C	*
759	T	T	T	T	T	*
760	A	A	A	A	A	*
761	A	A	A	A	A	*
762	C	C	C	C	C	*
763	A	A	A	A	A	*
764	A	A	A	A	A	*
765	A	A	A	A	A	*
766	G	G	G	G	G	*
767	C	C	C	C	C	*
768	T	T	T	T	T	*
769	A	A	A	A	A	*
770	G	G	G	G	G	*
771	T	T	T	T	T	*
772	T	T	T	T	T	*
773	T	T	T	T	T	*
774	C	C	C	C	C	*
775	G	G	G	G	G	*
776	G	G	G	G	G	*
777	A	A	A	A	A	*
778	G	G	G	G	G	*
779	G	G	G	G	G	*
780	A	A	A	A	A	*
781	G	G	G	G	G	*
782	C	C	C	C	C	*
783	T	T	T	T	T	*
784	G	G	G	G	G	*
785	T	T	T	T	T	*
786	C	C	C	C	C	*
787	T	T	T	T	T	*
788	A	A	A	A	A	*
789	T	T	T	T	T	*
790	A	A	A	A	A	*
791	G	G	G	G	G	*
792	C	C	C	C	C	*
793	C	C	C	C	C	*
794	G	G	G	G	G	*
795	C	C	C	C	C	*
796	T	T	T	T	T	*
797	A	A	A	A	A	*
798	C	C	C	C	C	*
799	T	T	T	T	T	*
800	G	G	G	G	G	*
801	C	C	C	C	C	*
802	A	A	A	A	A	*
803	A	A	A	A	A	*
804	T	T	T	T	T	*
805	C	C	C	C	C	*
806	T	T	T	T	T	*
807	C	C	C	C	C	*
808	T	T	T	T	T	*
809	A	A	A	A	A	*
810	T	T	T	T	T	*
811	T	T	T	T	T	*
812	C	C	C	C	C	*
813	A	A	A	A	A	*
814	C	C	C	C	C	*
815	A	A	A	A	A	*
816	G	G	G	G	G	*
817	T	T	T	T	T	*
818	G	G	G	G	G	*
819	G	G	G	G	G	*
820	G	G	G	G	G	*
821	G	G	G	G	G	*
822	C	C	C	C	C	*
823	G	G	G	G	G	*
824	A	A	A	A	A	*
825	T	T	T	T	T	*
826	A	A	A	A	A	*
827	C	C	C	C	C	*
828	C	C	C	C	C	*
829	C	C	C	C	C	*
830	T	T	T	T	T	*
831	A	A	A	A	A	*
832	T	T	T	T	T	*
833	T	T	T	T	T	*
834	C	C	C	C	C	*
835	A	A	A	A	A	*
836	C	C	C	C	C	*
837	T	T	T	T	T	*
838	A	A	A	A	A	*
839	A	A	A	A	A	*
840	A	A	A	A	A	*
841	A	A	A	A	A	*
842	A	A	A	A	A	*
843	C	C	C	C	C	*
844	G	G	G	G	G	*
845	C	C	C	C	C	*
846	T	T	T	T	T	*
847	G	G	G	G	G	*
848	C	C	C	C	C	*
849	T	T	T	T	T	*
850	G	G	G	G	G	*
852	A	A	A	A	A	*
853	A	A	A	A	A	*
854	A	A	A	A	A	*
855	A	A	A	A	A	*
856	G	G	G	G	G	*
857	T	T	T	T	T	*
858	A	A	A	A	A	*
859	G	G	G	G	G	*
860	G	G	G	G	G	*
861	C	C	C	C	C	*
862	G	G	G	G	G	*
863	G	G	G	G	G	*
864	A	A	A	A	A	*
865	G	G	G	G	G	*
866	C	C	C	C	C	*
867	C	C	C	C	C	*
868	A	A	A	A	A	*
869	T	T	T	T	T	*
870	C	C	C	C	C	*
871	C	C	C	C	C	*
872	A	A	A	A	A	*
873	T	T	T	T	T	*
874	G	G	G	G	G	*
875	C	C	C	C	C	*
876	G	G	G	G	G	*
877	G	G	G	G	G	*
878	A	A	A	A	A	*
879	T	T	T	T	T	*
880	T	T	T	T	T	*
881	A	A	A	A	A	*
882	T	T	T	T	T	*
883	G	G	G	G	G	*
884	T	T	T	T	T	*
885	T	T	T	T	T	*
886	C	C	C	C	C	*
887	A	A	A	A	A	*
888	T	T	T	T	T	*
889	A	A	A	A	A	*
890	T	T	T	T	T	*
891	A	A	A	A	A	*
892	A	A	A	A	A	*
893	G	G	G	G	G	*
894	A	A	A	A	A	*
895	G	G	G	G	G	*
896	A	A	A	A	A	*
897	C	C	C	C	C	*
898	T	T	T	T	T	*
899	G	G	G	G	G	*
900	T	T	T	T	T	*
901	A	A	A	A	A	*
902	A	A	A	A	A	*
903	A	A	A	A	A	*
904	G	G	G	G	G	*
905	G	G	G	G	G	*
906	A	A	A	A	A	*
907	A	A	A	A	A	*
908	G	G	G	G	G	*
909	C	C	C	C	C	*
910	A	A	A	A	A	*
911	T	T	T	T	T	*
912	C	C	C	C	C	*
913	G	G	G	G	G	*
914	T	T	T	T	T	*
915	C	C	C	C	C	*
916	T	T	T	T	T	*
917	T	T	T	T	T	*
918	T	T	T	T	T	*
919	G	G	G	G	G	*
920	A	A	A	A	A	*
921	G	G	G	G	G	*
922	G	G	G	G	G	*
923	A	A	A	A	A	*
924	G	G	G	G	G	*
925	A	A	A	A	A	*
926	A	A	A	A	A	*
927	C	C	C	C	C	*
928	T	T	T	T	T	*
929	C	C	C	C	C	*
930	A	A	A	A	A	*
931	G	G	G	G	G	*
932	C	C	C	C	C	*
933	A	A	A	A	A	*
934	A	A	A	A	A	*
935	C	C	C	C	C	*
936	A	A	A	A	A	*
937	G	G	G	G	G	*
938	C	C	C	C	C	*
939	T	T	T	T	T	*
940	G	G	G	G	G	*
941	G	G	G	G	G	*
942	A	A	A	A	A	*
943	G	G	G	G	G	*
944	G	G	G	G	G	*
945	G	G	G	G	G	*
946	G	G	G	G	G	*
947	C	C	C	C	C	*
948	A	A	A	A	A	*
949	A	A	A	A	A	*
950	T	T	T	T	T	*
951	C	C	C	C	C	*
952	G	G	G	G	G	*
953	C	C	C	C	C	*
954	A	A	A	A	A	*
955	G	G	G	G	G	*
956	T	T	T	T	T	*
957	A	A	A	A	A	*
958	A	A	A	A	A	*
959	A	A	A	A	A	*
960	T	T	T	T	T	*
961	G	G	G	G	G	*
962	C	C	C	C	C	*
963	A	A	A	A	A	*
964	G	G	G	G	G	*
965	T	T	T	T	T	*
966	T	T	T	T	T	*
967	T	T	T	T	T	*
968	G	G	G	G	G	*
969	T	T	T	T	T	*
970	G	G	G	G	G	*
971	A	A	A	A	A	*
972	C	C	C	C	C	*
973	A	A	A	A	A	*
974	T	T	T	T	T	*
975	T	T	T	T	T	*
976	A	A	A	A	A	*
977	A	A	A	A	A	*
978	T	T	T	T	T	*
979	G	G	G	G	G	*
980	C	C	C	C	C	*
981	T	T	T	T	T	*
982	C	C	C	C	C	*
983	A	A	A	A	A	*
984	A	A	A	A	A	*
985	G	G	G	G	G	*
986	G	G	G	G	G	*
987	T	T	T	T	T	*
988	C	C	C	C	C	*
989	C	C	C	C	C	*
990	T	T	T	T	T	*
991	G	G	G	G	G	*
992	T	T	T	T	T	*
993	T	T	T	T	T	*
994	C	C	C	C	C	*
995	G	G	G	G	G	*
996	C	C	C	C	C	*
997	T	T	T	T	T	*
998	T	T	T	T	T	*
999	T	T	T	T	T	*
1000	A	A	A	A	A	*
1001	T	T	T	T	T	*
1002	A	A	A	A	A	*
1003	A	A	A	A	A	*
1004	A	A	A	A	A	*
1005	T	T	T	T	T	*
1006	A	A	A	A	A	*
1007	A	A	A	A	A	*
1008	C	C	C	C	C	*
1009	T	T	T	T	T	*
1010	C	C	C	C	C	*
1011	T	T	T	T	T	*
1012	G	G	G	G	G	*
1013	C	C	C	C	C	*
1014	G	G	G	G	G	*
1015	T	T	T	T	T	*
1016	T	T	T	T	T	*
1017	A	A	A	A	A	*
1018	G	G	G	G	G	*
1019	G	G	G	G	G	*
1020	A	A	A	A	A	*
1021	C	C	C	C	C	*
1022	T	T	T	T	T	*
1023	A	A	A	A	A	*
1024	A	A	A	A	A	*
1025	A	A	A	A	A	*
1026	T	T	T	T	T	*
1027	G	G	G	G	G	*
1028	G	G	G	G	G	*
1029	T	T	T	T	T	*
1030	G	G	G	G	G	*
1031	G	G	G	G	G	*
1032	T	T	T	T	T	*
1033	G	G	G	G	G	*
1034	C	C	C	C	C	*
1035	T	T	T	T	T	*
1036	A	A	A	A	A	*
1037	T	T	T	T	T	*
1038	T	T	T	T	T	*
1039	T	T	T	T	T	*
1040	A	A	A	A	A	*
1041	T	T	T	T	T	*
1042	A	A	A	A	A	*
1043	T	T	T	T	T	*
1044	G	G	G	G	G	*
1045	C	C	C	C	C	*
1046	A	A	A	A	A	*
1047	G	G	G	G	G	*
1048	G	G	G	G	G	*
1049	C	C	C	C	C	*
1050	T	T	T	T	T	*
1051	A	A	A	A	A	*
1052	C	C	C	C	C	*
1053	T	T	T	T	T	*
1054	G	G	G	G	G	*
1055	G	G	G	G	G	*
1056	A	A	A	A	A	*
1057	T	T	T	T	T	*
1058	C	C	C	C	C	*
1059	T	T	T	T	T	*
1060	A	A	A	A	A	*
1061	T	T	T	T	T	*
1062	A	A	A	A	A	*
1063	T	T	T	T	T	*
1064	T	T	T	T	T	*
1065	G	G	G	G	G	*
1066	C	C	C	C	C	*
1067	G	G	G	G	G	*
1068	C	C	C	C	C	*
1069	T	T	T	T	T	*
1070	T	T	T	T	T	*
1071	A	A	A	A	A	*
1072	C	C	C	C	C	*
1073	A	A	A	A	A	*
1074	T	T	T	T	T	*
1075	G	G	G	G	G	*
1076	C	C	C	C	C	*
1077	A	A	A	A	A	*
1078	A	A	A	A	A	*
1079	A	A	A	A	A	*
1080	T	T	T	T	T	*
1081	C	C	C	C	C	*
1082	A	A	A	A	A	*
1083	A	A	A	A	A	*
1084	G	G	G	G	G	*
1085	G	G	G	G	G	*
1086	A	A	A	A	A	*
1087	G	G	G	G	G	*
1088	A	A	A	A	A	*
1089	T	T	T	T	T	*
1090	A	A	A	A	A	*
1091	T	T	T	T	T	*
1092	T	T	T	T	T	*
1093	G	G	G	G	G	*
1094	A	A	A	A	A	*
1095	A	A	A	A	A	*
1096	T	T	T	T	T	*
1097	T	T	T	T	T	*
1098	T	T	T	T	T	*
1099	T	T	T	T	T	*
1100	G	G	G	G	G	*
1101	T	T	T	T	T	*
1102	G	G	G	G	G	*
1103	G	G	G	G	G	*
1104	A	A	A	A	A	*
1105	A	A	A	A	A	*
1106	A	A	A	A	A	*
1107	T	T	T	T	T	*
1108	A	A	A	A	A	*
1109	A	A	A	A	A	*
1110	A	A	A	A	A	*
1111	G	G	G	G	G	*
1112	T	T	T	T	T	*
1113	A	A	A	A	A	*
1114	C	C	C	C	C	*
1115	G	G	G	G	G	*
1116	A	A	A	A	A	*
1117	T	T	T	T	T	*
1118	C	C	C	C	C	*
1119	G	G	G	G	G	*
1120	C	C	C	C	C	*
1121	A	A	A	A	A	*
1122	G	G	G	G	G	*
1123	T	T	T	T	T	*
1124	T	T	T	T	T	*
1125	T	T	T	T	T	*
1126	C	C	C	C	C	*
1127	A	A	A	A	A	*
1128	T	T	T	T	T	*
1129	T	T	T	T	T	*
1130	C	C	C	C	C	*
1131	A	A	A	A	A	*
1132	C	C	C	C	C	*
1133	A	A	A	A	A	*
1134	T	T	T	T	T	*
1135	A	A	A	A	A	*
1136	T	T	T	T	T	*
1137	A	A	A	A	A	*
1138	A	A	A	A	A	*
1139	A	A	A	A	A	*
1140	T	T	T	T	T	*
1141	T	T	T	T	T	*
1142	C	C	C	C	C	*
1143	C	C	C	C	C	*
1144	A	A	A	A	A	*
1145	C	C	C	C	C	*
1146	T	T	T	T	T	*
1147	T	T	T	T	T	*
1148	C	C	C	C	C	*
1149	A	A	A	A	A	*
1150	A	A	A	A	A	*
1151	A	A	A	A	A	*
1152	C	C	C	C	C	*
1153	T	T	T	T	T	*
1154	T	T	T	T	T	*
1155	C	C	C	C	C	*
1156	A	A	A	A	A	*
1157	C	C	C	C	C	*
1158	A	A	A	A	A	*
1159	A	A	A	A	A	*
1160	A	A	A	A	A	*
1161	T	T	T	T	T	*
1162	A	A	A	A	A	*
1163	A	A	A	A	A	*
1164	T	T	T	T	T	*
1165	G	G	G	G	G	*
1166	C	C	C	C	C	*
1167	C	C	C	C	C	*
1168	A	A	A	A	A	*
1169	T	T	T	T	T	*
1170	T	T	T	T	T	*
1171	A	A	A	A	A	*
1172	C	C	C	C	C	*
1173	T	T	T	T	T	*
1174	A	A	A	A	A	*
1175	T	T	T	T	T	*
1176	C	C	C	C	C	*
1177	C	C	C	C	C	*
1178	A	A	A	A	A	*
1179	A	A	A	A	A	*
1180	G	G	G	G	G	*
1181	G	G	G	G	G	*
1182	A	A	A	A	A	*
1183	G	G	G	G	G	*
1184	C	C	C	C	C	*
1185	G	G	G	G	G	*
1186	C	C	C	C	C	*
1187	C	C	C	C	C	*
1188	T	T	T	T	T	*
1189	C	C	C	C	C	*
1190	G	G	G	G	G	*
1191	A	A	A	A	A	*
1192	G	G	G	G	G	*
1193	A	A	A	A	A	*
1194	A	A	A	A	A	*
1195	T	T	T	T	T	*
1196	T	T	T	T	T	*
1197	T	T	T	T	T	*
1198	T	T	T	T	T	*
1199	C	C	C	C	C	*
1200	G	G	G	G	G	*
1201	C	C	C	C	C	*
1202	T	T	T	T	T	*
1203	C	C	C	C	C	*
1204	A	A	A	A	A	*
1205	G	G	G	G	G	*
1206	C	C	C	C	C	*
1207	G	G	G	G	G	*
1208	C	C	C	C	C	*
1209	G	G	G	G	G	*
1210	A	A	A	A	A	*
1211	A	A	A	A	A	*
1212	T	T	T	T	T	*
1213	G	G	G	G	G	*
1214	A	A	A	A	A	*
1215	A	A	A	A	A	*
1216	G	G	G	G	G	*
1217	G	G	G	G	G	*
1218	A	A	A	A	A	*
1219	C	C	C	C	C	*
1220	A	A	A	A	A	*
1221	T	T	T	T	T	*
1222	C	C	C	C	C	*
1223	G	G	G	G	G	*
1224	C	C	C	C	C	*
1225	A	A	A	A	A	*
1226	T	T	T	T	T	*
1227	C	C	C	C	C	*
1228	T	T	T	T	T	*
1229	G	G	G	G	G	*
1230	T	T	T	T	T	*
1231	T	T	T	T	T	*
1232	T	T	T	T	T	*
1233	C	C	C	C	C	*
1234	T	T	T	T	T	*
1235	A	A	A	A	A	*
1236	T	T	T	T	T	*
1237	G	G	G	G	G	*
1238	A	A	A	A	A	*
1239	T	T	T	T	T	*
1240	C	C	C	C	C	*
1241	C	C	C	C	C	*
1242	T	T	T	T	T	*
1243	A	A	A	A	A	*
1244	T	T	T	T	T	*
1245	A	A	A	A	A	*
1246	A	A	A	A	A	*
1247	T	T	T	T	T	*
1248	T	T	T	T	T	*
1249	T	T	T	T	T	*
1250	C	C	C	C	C	*
1251	T	T	T	T	T	*
1252	G	G	G	G	G	*
1253	C	C	C	C	C	*
1254	A	A	A	A	A	*
1255	A	A	A	A	A	*
1256	C	C	C	C	C	*
1257	A	A	A	A	A	*
1258	G	G	G	G	G	*
1259	A	A	A	A	A	*
1260	A	A	A	A	A	*
1261	A	A	A	A	A	*
1262	A	A	A	A	A	*
1263	C	C	C	C	C	*
1264	T	T	T	T	T	*
1265	A	A	A	A	A	*
1266	T	T	T	T	T	*
1267	A	A	A	A	A	*
1268	A	A	A	A	A	*
1269	C	C	C	C	C	*
1270	T	T	T	T	T	*
1271	C	C	C	C	C	*
1272	T	T	T	T	T	*
1273	C	C	C	C	C	*
1274	T	T	T	T	T	*
1275	G	G	G	G	G	*
1276	T	T	T	T	T	*
1277	A	A	A	A	A	*
1278	C	C	C	C	C	*
1279	A	A	A	A	A	*
1280	T	T	T	T	T	*
1281	C	C	C	C	C	*
1282	A	A	A	A	A	*
1283	A	A	A	A	A	*
1284	C	C	C	C	C	*
1285	C	C	C	C	C	*
1286	A	A	A	A	A	*
1287	T	T	T	T	T	*
1288	C	C	C	C	C	*
1289	A	A	A	A	A	*
1290	G	G	G	G	G	*
1291	A	A	A	A	A	*
1292	G	G	G	G	G	*
1293	A	A	A	A	A	*
1294	C	C	C	C	C	*
1295	T	T	T	T	T	*
1296	T	T	T	T	T	*
1297	T	T	T	T	T	*
1298	T	T	T	T	T	*
1299	A	A	A	A	A	*
1300	G	G	G	G	G	*
1301	A	A	A	A	A	*
1302	A	A	A	A	A	*
1303	G	G	G	G	G	*
1304	C	C	C	C	C	*
1305	C	C	C	C	C	*
1306	G	G	G	G	G	*
1307	G	G	G	G	G	*
1308	G	G	G	G	G	*
1309	G	G	G	G	G	*
1310	G	G	G	G	G	*
1311	T	T	T	T	T	*
1312	G	G	G	G	G	*
1313	C	C	C	C	C	*
1314	T	T	T	T	T	*
1315	G	G	G	G	G	*
1316	T	T	T	T	T	*
1317	G	G	G	G	G	*
1318	A	A	A	A	A	*
1319	T	T	T	T	T	*
1320	C	C	C	C	C	*
1321	T	T	T	T	T	*
1322	T	T	T	T	T	*
1323	T	T	T	T	T	*
1324	T	T	T	T	T	*
1325	C	C	C	C	C	*
1326	A	A	A	A	A	*
1327	G	G	G	G	G	*
1328	G	G	G	G	G	*
1329	A	A	A	A	A	*
1330	G	G	G	G	G	*
1331	C	C	C	C	C	*
1332	A	A	A	A	A	*
1333	C	C	C	C	C	*
1334	G	G	G	G	G	*
1335	C	C	C	C	C	*
1336	C	C	C	C	C	*
1337	T	T	T	T	T	*
1338	A	A	A	A	A	*
1339	T	T	T	T	T	*
1340	C	C	C	C	C	*
1341	T	T	T	T	T	*
1342	C	C	C	C	C	*
1343	C	C	C	C	C	*
1344	A	A	A	A	A	*
1345	G	G	G	G	G	*
1346	A	A	A	A	A	*
1347	G	G	G	G	G	*
1348	C	C	C	C	C	*
1349	A	A	A	A	A	*
1350	T	T	T	T	T	*
1351	A	A	A	A	A	*
1352	A	A	A	A	A	*
1353	A	A	A	A	A	*
1354	A	A	A	A	A	*
1355	A	A	A	A	A	*
1356	A	A	A	A	A	*
1357	G	G	G	G	G	*
1358	A	A	A	A	A	*
1360	A	A	A	A	A	*
1361	A	A	A	A	A	*
1362	T	T	T	T	T	*
1363	A	A	A	A	A	*
1364	A	A	A	A	A	*
1365	G	G	G	G	G	*
1366	A	A	A	A	A	*
1367	A	A	A	A	A	*
1368	C	C	C	C	C	*
1369	A	A	A	A	A	*
1370	A	A	A	A	A	*
1371	A	A	A	A	A	*
1372	A	A	A	A	A	*
1373	C	C	C	C	C	*
1374	T	T	T	T	T	*
1375	T	T	T	T	T	*
1376	C	C	C	C	C	*
1377	G	G	G	G	G	*
1378	A	A	A	A	A	*
1379	T	T	T	T	T	*
1380	T	T	T	T	T	*
1381	A	A	A	A	A	*
1382	T	T	T	T	T	*
1383	A	A	A	A	A	*
1384	A	A	A	A	A	*
1385	A	A	A	A	A	*
1386	C	C	C	C	C	*
1387	C	C	C	C	C	*
1388	A	A	A	A	A	*
1389	G	G	G	G	G	*
1390	C	C	C	C	C	*
1391	C	C	C	C	C	*
1392	C	C	C	C	C	*
1393	G	G	G	G	G	*
1394	T	T	T	T	T	*
1395	A	A	A	A	A	*
1396	C	C	C	C	C	*
1397	G	G	G	G	G	*
1398	T	T	T	T	T	*
1399	C	C	C	C	C	*
1400	T	T	T	T	T	*
1401	C	C	C	C	C	*
1402	T	T	T	T	T	*
1403	G	G	G	G	G	*
1404	T	T	T	T	T	*
1405	T	T	T	T	T	*
1406	C	C	C	C	C	*
1407	T	T	T	T	T	*
1408	G	G	G	G	G	*
1409	G	G	G	G	G	*
1410	A	A	A	A	A	*
1411	G	G	G	G	G	*
1412	T	T	T	T	T	*
1413	C	C	C	C	C	*
1414	C	C	C	C	C	*
1415	T	T	T	T	T	*
1416	T	T	T	T	T	*
1417	T	T	T	T	T	*
1418	C	C	C	C	C	*
1419	T	T	T	T	T	*
1420	A	A	A	A	A	*
1421	T	T	T	T	T	*
1422	A	A	A	A	A	*
1423	G	G	G	G	G	*
1424	A	A	A	A	A	*
1425	A	A	A	A	A	*
1426	G	G	G	G	G	*
1427	G	G	G	G	G	*
1428	G	G	G	G	G	*
1429	G	G	G	G	G	*
1430	G	G	G	G	G	*
1431	C	C	C	C	C	*
1432	G	G	G	G	G	*
1433	C	C	C	C	C	*
1434	G	G	G	G	G	*
1435	A	A	A	A	A	*
1436	T	T	T	T	T	*
1437	T	T	T	T	T	*
1438	C	C	C	C	C	*
1439	T	T	T	T	T	*
1440	T	T	T	T	T	*
1441	G	G	G	G	G	*
1442	C	C	C	C	C	*
1443	T	T	T	T	T	*
1444	G	G	G	G	G	*
1445	T	T	T	T	T	*
1446	T	T	T	T	T	*
1447	C	C	C	C	C	*
1448	G	G	G	G	G	*
1449	T	T	T	T	T	*
1450	T	T	T	T	T	*
1451	C	C	C	C	C	*
1452	T	T	T	T	T	*
1453	T	T	T	T	T	*
1454	T	T	T	T	T	*
1455	T	T	T	T	T	*
1456	T	T	T	T	T	*
1457	A	A	A	A	A	*
1458	T	T	T	T	T	*
1459	C	C	C	C	C	*
1460	A	A	A	A	A	*
1461	A	A	A	A	A	*
1462	G	G	G	G	G	*
1463	A	A	A	A	A	*
1464	A	A	A	A	A	*
1465	G	G	G	G	G	*
1466	G	G	G	G	G	*
1467	A	A	A	A	A	*
1468	G	G	G	G	G	*
1469	G	G	G	G	G	*
1470	T	T	T	T	T	*
1471	C	C	C	C	C	*
1472	T	T	T	T	T	*
1473	T	T	T	T	T	*
1474	C	C	C	C	C	*
1475	T	T	T	T	T	*
1476	T	T	T	T	T	*
1477	G	G	G	G	G	*
1478	C	C	C	C	C	*
1479	T	T	T	T	T	*
1480	C	C	C	C	C	*
1481	T	T	T	T	T	*
1482	C	C	C	C	C	*
1483	G	G	G	G	G	*
1484	G	G	G	G	G	*
1485	G	G	G	G	G	*
1486	C	C	C	C	C	*
1487	C	C	C	C	C	*
1488	A	A	A	A	A	*
1489	G	G	G	G	G	*
1490	G	G	G	G	G	*
1491	T	T	T	T	T	*
1492	T	T	T	T	T	*
1493	C	C	C	C	C	*
1494	T	T	T	T	T	*
1495	A	A	A	A	A	*
1496	A	A	A	A	A	*
1497	A	A	A	A	A	*
1498	C	C	C	C	C	*
1499	T	T	T	T	T	*
1500	G	G	G	G	G	*
1501	A	A	A	A	A	*
1502	C	C	C	C	C	*
1503	C	C	C	C	C	*
1504	A	A	A	A	A	*
1505	C	C	C	C	C	*
1506	T	T	T	T	T	*
1507	C	C	C	C	C	*
1508	A	A	A	A	A	*
1509	A	A	A	A	A	*
1510	G	G	G	G	G	*
1511	G	G	G	G	G	*
1512	G	G	G	G	G	*
1513	A	A	A	A	A	*
1514	A	A	A	A	A	*
1515	A	A	A	A	A	*
1516	A	A	A	A	A	*
1517	A	A	A	A	A	*
1518	T	T	T	T	T	*
1519	T	T	T	T	T	*
1520	C	C	C	C	C	*
1521	T	T	T	T	T	*
1522	G	G	G	G	G	*
1523	A	A	A	A	A	*
1524	A	A	A	A	A	*
1525	A	A	A	A	A	*
1526	A	A	A	A	A	*
1527	A	A	A	A	A	*
1528	G	G	G	G	G	*
1529	A	A	A	A	A	*
1530	T	T	T	T	T	*
1531	A	A	A	A	A	*
1532	A	A	A	A	A	*
1533	A	A	A	A	A	*
1534	A	A	A	A	A	*
1535	T	T	T	T	T	*
1536	T	T	T	T	T	*
1537	G	G	G	G	G	*
1538	T	T	T	T	T	*
1539	C	C	C	C	C	*
1540	A	A	A	A	A	*
1541	T	T	T	T	T	*
1542	C	C	C	C	C	*
1543	A	A	A	A	A	*
1544	C	C	C	C	C	*
1545	A	A	A	A	A	*
1546	A	A	A	A	A	*
1547	A	A	A	A	A	*
1548	T	T	T	T	T	*
1549	T	T	T	T	T	*
1550	T	T	T	T	T	*
1551	A	A	A	A	A	*
1552	G	G	G	G	G	*
1553	G	G	G	G	G	*
1554	A	A	A	A	A	*
1555	T	T	T	T	T	*
1556	T	T	T	T	T	*
1557	C	C	C	C	C	*
1558	A	A	A	A	A	*
1559	A	A	A	A	A	*
1560	C	C	C	C	C	*
1561	C	C	C	C	C	*
1562	T	T	T	T	T	*
1563	A	A	A	A	A	*
1564	G	G	G	G	G	*
1565	A	A	A	A	A	*
1566	A	A	A	A	A	*
1567	A	A	A	A	A	*
1568	A	A	A	A	A	*
1569	T	T	T	T	T	*
1570	C	C	C	C	C	*
1571	T	T	T	T	T	*
1572	A	A	A	A	A	*
1573	G	G	G	G	G	*
1574	A	A	A	A	A	*
1575	C	C	C	C	C	*
1576	T	T	T	T	T	*
1577	C	C	C	C	C	*
1578	T	T	T	T	T	*
1579	T	T	T	T	T	*
1580	C	C	C	C	C	*
1581	G	G	G	G	G	*
1582	G	G	G	G	G	*
1583	A	A	A	A	A	*
1584	T	T	T	T	T	*
1585	C	C	C	C	C	*
1586	C	C	C	C	C	*
1587	T	T	T	T	T	*
1588	G	G	G	G	G	*
1589	C	C	C	C	C	*
1590	A	A	A	A	A	*
1591	G	G	G	G	G	*
1592	A	A	A	A	A	*
1593	A	A	A	A	A	*
1594	A	A	A	A	A	*
1595	T	T	T	T	T	*
1596	C	C	C	C	C	*
1597	C	C	C	C	C	*
1598	G	G	G	G	G	*
1599	A	A	A	A	A	*
1600	G	G	G	G	G	*
1601	C	C	C	C	C	*
1602	T	T	T	T	T	*
1603	A	A	A	A	A	*
1604	C	C	C	C	C	*
1605	A	A	A	A	A	*
1606	G	G	G	G	G	*
1607	A	A	A	A	A	*
1608	A	A	A	A	A	*
1609	A	A	A	A	A	*
1610	A	A	A	A	A	*
1611	A	A	A	A	A	*
1612	G	G	G	G	G	*
1613	C	C	C	C	C	*
1614	C	C	C	C	C	*
1615	T	T	T	T	T	*
1616	C	C	C	C	C	*
1617	T	T	T	T	T	*
1618	A	A	A	A	A	*
1619	T	T	T	T	T	*
1620	T	T	T	T	T	*
1621	G	G	G	G	G	*
1622	A	A	A	A	A	*
1623	A	A	A	A	A	*
1624	A	A	A	A	A	*
1625	T	T	T	T	T	*
1626	T	T	T	T	T	*
1627	T	T	T	T	T	*
1628	C	C	C	C	C	*
1629	T	T	T	T	T	*
1630	G	G	G	G	G	*
1631	G	G	G	G	G	*
1633	G	G	G	G	G	*
1634	T	T	T	T	T	*
1635	T	T	T	T	T	*
1636	C	C	C	C	C	*
1637	C	C	C	C	C	*
1638	T	T	T	T	T	*
1639	A	A	A	A	A	*
1640	G	G	G	G	G	*
1641	A	A	A	A	A	*
1642	G	G	G	G	G	*
1643	T	T	T	T	T	*
1644	C	C	C	C	C	*
1645	T	T	T	T	T	*
1646	A	A	A	A	A	*
1647	T	T	T	T	T	*
1648	G	G	G	G	G	*
1649	G	G	G	G	G	*
1650	T	T	T	T	T	*
1651	C	C	C	C	C	*
1652	A	A	A	A	A	*
1653	C	C	C	C	C	*
1654	A	A	A	A	A	*
1655	C	C	C	C	C	*
1656	A	A	A	A	A	*
1657	G	G	G	G	G	*
1658	A	A	A	A	A	*
1659	A	A	A	A	A	*
1660	T	T	T	T	T	*
1661	C	C	C	C	C	*
1662	T	T	T	T	T	*
1663	T	T	T	T	T	*
1664	T	T	T	T	T	*
1665	C	C	C	C	C	*
1666	T	T	T	T	T	*
1667	A	A	A	A	A	*
1668	T	T	T	T	T	*
1669	G	G	G	G	G	*
1670	A	A	A	A	A	*
1671	A	A	A	A	A	*
1672	A	A	A	A	A	*
1673	A	A	A	A	A	*
1674	T	T	T	T	T	*
1675	C	C	C	C	C	*
1676	A	A	A	A	A	*
1677	T	T	T	T	T	*
1678	G	G	G	G	G	*
1679	A	A	A	A	A	*
1680	G	G	G	G	G	*
1681	T	T	T	T	T	*
1682	A	A	A	A	A	*
1683	T	T	T	T	T	*
1684	G	G	G	G	G	*
1685	C	C	C	C	C	*
1686	C	C	C	C	C	*
1687	T	T	T	T	T	*
1688	C	C	C	C	C	*
1689	C	C	C	C	C	*
1690	A	A	A	A	A	*
1691	A	A	A	A	A	*
1692	A	A	A	A	A	*
1693	C	C	C	C	C	*
1694	C	C	C	C	C	*
1695	T	T	T	T	T	*
1696	T	T	T	T	T	*
1697	A	A	A	A	A	*
1698	T	T	T	T	T	*
1699	A	A	A	A	A	*
1700	C	C	C	C	C	*
1701	A	A	A	A	A	*
1702	A	A	A	A	A	*
1703	C	C	C	C	C	*
1704	T	T	T	T	T	*
1705	T	T	T	T	T	*
1706	C	C	C	C	C	*
1707	G	G	G	G	G	*
1708	A	A	A	A	A	*
1709	T	T	T	T	T	*
1710	T	T	T	T	T	*
1711	A	A	A	A	A	*
1712	T	T	T	T	T	*
1713	T	T	T	T	T	*
1714	C	C	C	C	C	*
1715	T	T	T	T	T	*
1716	A	A	A	A	A	*
1717	T	T	T	T	T	*
1718	C	C	C	C	C	*
1719	T	T	T	T	T	*
1720	G	G	G	G	G	*
1721	C	C	C	C	C	*
1722	C	C	C	C	C	*
1723	A	A	A	A	A	*
1724	A	A	A	A	A	*
1725	A	A	A	A	A	*
1726	A	A	A	A	A	*
1727	A	A	A	A	A	*
1728	A	A	A	A	A	*
1729	C	C	C	C	C	*
1730	T	T	T	T	T	*
1731	T	T	T	T	T	*
1732	G	G	G	G	G	*
1733	T	T	T	T	T	*
1734	T	T	T	T	T	*
1735	A	A	A	A	A	*
1736	C	C	C	C	C	*
1737	A	A	A	A	A	*
1738	G	G	G	G	G	*
1739	C	C	C	C	C	*
1740	T	T	T	T	T	*
1741	C	C	C	C	C	*
1742	C	C	C	C	C	*
1743	C	C	C	C	C	*
1744	T	T	T	T	T	*
1745	C	C	C	C	C	*
1746	T	T	T	T	T	*
1747	A	A	A	A	A	*
1748	G	G	G	G	G	*
1749	G	G	G	G	G	*
1750	C	C	C	C	C	*
1751	C	C	C	C	C	*
1752	A	A	A	A	A	*
1753	G	G	G	G	G	*
1754	A	A	A	A	A	*
1755	G	G	G	G	G	*
1756	A	A	A	A	A	*
1757	A	A	A	A	A	*
1758	A	A	A	A	A	*
1759	G	G	G	G	G	*
1760	A	A	A	A	A	*
1761	C	C	C	C	C	*
1762	A	A	A	A	A	*
1763	T	T	T	T	T	*
1764	C	C	C	C	C	*
1765	C	C	C	C	C	*
1766	A	A	A	A	A	*
1767	A	A	A	A	A	*
1768	A	A	A	A	A	*
1769	A	A	A	A	A	*
1770	T	T	T	T	T	*
1771	C	C	C	C	C	*
1772	T	T	T	T	T	*
1773	C	C	C	C	C	*
1774	A	A	A	A	A	*
1775	T	T	T	T	T	*
1776	C	C	C	C	C	*
1777	A	A	A	A	A	*
1778	T	T	T	T	T	*
1779	C	C	C	C	C	*
1780	G	G	G	G	G	*
1781	C	C	C	C	C	*
1782	T	T	T	T	T	*
1783	G	G	G	G	G	*
1784	A	A	A	A	A	*
1785	A	A	A	A	A	*
1786	T	T	T	T	T	*
1787	C	C	C	C	C	*
1788	T	T	T	T	T	*
1789	G	G	G	G	G	*
1790	A	A	A	A	A	*
1791	G	G	G	G	G	*
1792	T	T	T	T	T	*
1793	A	A	A	A	A	*
1794	T	T	T	T	T	*
1795	A	A	A	A	A	*
1796	T	T	T	T	T	*
1797	G	G	G	G	G	*
1798	G	G	G	G	G	*
1799	G	G	G	G	G	*
1800	C	C	C	C	C	*
1801	T	T	T	T	T	*
1802	A	A	A	A	A	*
1803	C	C	C	C	C	*
1804	G	G	G	G	G	*
1805	G	G	G	G	G	*
1806	C	C	C	C	C	*
1807	T	T	T	T	T	*
1808	A	A	A	A	A	*
1809	T	T	T	T	T	*
1810	C	C	C	C	C	*
1811	A	A	A	A	A	*
1812	A	A	A	A	A	*
1813	G	G	G	G	G	*
1814	G	G	G	G	G	*
1815	C	C	C	C	C	*
1816	T	T	T	T	T	*
1817	C	C	C	C	C	*
1818	A	A	A	A	A	*
1819	T	T	T	T	T	*
1820	G	G	G	G	G	*
1821	G	G	G	G	G	*
1822	G	G	G	G	G	*
1823	A	A	A	A	A	*
1824	A	A	A	A	A	*
1825	T	T	T	T	T	*
1826	T	T	T	T	T	*
1827	C	C	C	C	C	*
1828	T	T	T	T	T	*
1829	C	C	C	C	C	*
1830	C	C	C	C	C	*
1831	T	T	T	T	T	*
1832	G	G	G	G	G	*
1833	G	G	G	G	G	*
1834	T	T	T	T	T	*
1835	C	C	C	C	C	*
1836	T	T	T	T	T	*
1837	C	C	C	C	C	*
1838	C	C	C	C	C	*
1839	T	T	T	T	T	*
1840	A	A	A	A	A	*
1841	A	A	A	A	A	*
1842	C	C	C	C	C	*
1843	G	G	G	G	G	*
1844	A	A	A	A	A	*
1845	C	C	C	C	C	*
1846	A	A	A	A	A	*
1847	C	C	C	C	C	*
1848	T	T	T	T	T	*
1849	A	A	A	A	A	*
1850	A	A	A	A	A	*
1851	A	A	A	A	A	*
1852	G	G	G	G	G	*
1853	A	A	A	A	A	*
1854	A	A	A	A	A	*
1855	A	A	A	A	A	*
1856	A	A	A	A	A	*
1857	G	G	G	G	G	*
1858	A	A	A	A	A	*
1859	A	A	A	A	A	*
1860	A	A	A	A	A	*
1861	A	A	A	A	A	*
1862	C	C	C	C	C	*
1863	C	C	C	C	C	*
1864	A	A	A	A	A	*
1865	T	T	T	T	T	*
1866	T	T	T	T	T	*
1867	A	A	A	A	A	*
1868	T	T	T	T	T	*
1869	A	A	A	A	A	*
1870	G	G	G	G	G	*
1871	C	C	C	C	C	*
1872	C	C	C	C	C	*
1873	T	T	T	T	T	*
1874	C	C	C	C	C	*
1875	T	T	T	T	T	*
1876	T	T	T	T	T	*
1877	G	G	G	G	G	*
1878	G	G	G	G	G	*
1879	A	A	A	A	A	*
1880	C	C	C	C	C	*
1881	T	T	T	T	T	*
1882	C	C	C	C	C	*
1883	C	C	C	C	C	*
1884	T	T	T	T	T	*
1885	A	A	A	A	A	*
1886	C	C	C	C	C	*
1887	A	A	A	A	A	*
1888	G	G	G	G	G	*
1889	G	G	G	G	G	*
1890	A	A	A	A	A	*
1891	G	G	G	G	G	*
1892	A	A	A	A	A	*
1893	A	A	A	A	A	*
1894	T	T	T	T	T	*
1895	T	T	T	T	T	*
1896	T	T	T	T	T	*
1897	T	T	T	T	T	*
1898	C	C	C	C	C	*
1899	T	T	T	T	T	*
1900	T	T	T	T	T	*
1901	T	T	T	T	T	*
1902	A	A	A	A	A	*
1903	G	G	G	G	G	*
1904	A	A	A	A	A	*
1905	T	T	T	T	T	*
1906	C	C	C	C	C	*
1907	C	C	C	C	C	*
1908	G	G	G	G	G	*
1909	A	A	A	A	A	*
1910	A	A	A	A	A	*
1911	G	G	G	G	G	*
1912	C	C	C	C	C	*
1914	C	C	C	C	C	*
1915	C	C	C	C	C	*
1916	G	G	G	G	G	*
1917	T	T	T	T	T	*
1918	G	G	G	G	G	*
1919	G	G	G	G	G	*
1920	A	A	A	A	A	*
1921	T	T	T	T	T	*
1922	C	C	C	C	C	*
1923	T	T	T	T	T	*
1924	T	T	T	T	T	*
1925	T	T	T	T	T	*
1926	C	C	C	C	C	*
1927	A	A	A	A	A	*
1928	T	T	T	T	T	*
1929	T	T	T	T	T	*
1930	C	C	C	C	C	*
1931	C	C	C	C	C	*
1932	C	C	C	C	C	*
1933	A	A	A	A	A	*
1934	C	C	C	C	C	*
1935	A	A	A	A	A	*
1936	A	A	A	A	A	*
1937	C	C	C	C	C	*
1938	C	C	C	C	C	*
1939	T	T	T	T	T	*
1940	T	T	T	T	T	*
1941	A	A	A	A	A	*
1942	T	T	T	T	T	*
1943	G	G	G	G	G	*
1944	G	G	G	G	G	*
1945	T	T	T	T	T	*
1946	C	C	C	C	C	*
1947	G	G	G	G	G	*
1948	A	A	A	A	A	*
1949	C	C	C	C	C	*
1950	A	A	A	A	A	*
1951	T	T	T	T	T	*
1952	T	T	T	T	T	*
1953	C	C	C	C	C	*
1954	T	T	T	T	T	*
1955	C	C	C	C	C	*
1956	T	T	T	T	T	*
1957	G	G	G	G	G	*
1958	G	G	G	G	G	*
1959	G	G	G	G	G	*
1960	C	C	C	C	C	*
1961	T	T	T	T	T	*
1962	G	G	G	G	G	*
1963	A	A	A	A	A	*
1964	A	A	A	A	A	*
1965	T	T	T	T	T	*
1966	A	A	A	A	A	*
1967	T	T	T	T	T	*
1968	A	A	A	A	A	*
1969	G	G	G	G	G	*
1970	C	C	C	C	C	*
1971	A	A	A	A	A	*
1972	T	T	T	T	T	*
1973	C	C	C	C	C	*
1974	G	G	G	G	G	*
1975	A	A	A	A	A	*
1976	A	A	A	A	A	*
1977	T	T	T	T	T	*
1978	A	A	A	A	A	*
1979	T	T	T	T	T	*
1980	C	C	C	C	C	*
1981	G	G	G	G	G	*
1982	T	T	T	T	T	*
1983	G	G	G	G	G	*
1984	A	A	A	A	A	*
1985	A	A	A	A	A	*
1986	T	T	T	T	T	*
1987	A	A	A	A	A	*
1988	A	A	A	A	A	*
1989	C	C	C	C	C	*
1990	A	A	A	A	A	*
1991	A	A	A	A	A	*
1992	T	T	T	T	T	*
1993	T	T	T	T	T	*
1994	A	A	A	A	A	*
1995	C	C	C	C	C	*
1996	C	C	C	C	C	*
1997	T	T	T	T	T	*
[truncated: 845 more rows]

## Sheet: B
Position	AR39	Koala	TW183	CWL029	J138		AR39Koala	AR39TW183	AR39CWL029	AR39J138	KoalaTW183	KoalaCWL029	KoalaJ138	TW183CWL029	TW183J138	CWL029J138
1	G	-	-	-	-		SNP	SNP	SNP	SNP	.	.	.	.	.	.
2	T	-	-	-	-		SNP	SNP	SNP	SNP	.	.	.	.	.	.
3	G	-	-	-	-		SNP	SNP	SNP	SNP	.	.	.	.	.	.
4	A	-	-	-	-		SNP	SNP	SNP	SNP	.	.	.	.	.	.
5	A	-	-	-	-		SNP	SNP	SNP	SNP	.	.	.	.	.	.
6	T	-	-	-	-		SNP	SNP	SNP	SNP	.	.	.	.	.	.
7	A	-	-	-	-		SNP	SNP	SNP	SNP	.	.	.	.	.	.
8	T	-	-	-	-		SNP	SNP	SNP	SNP	.	.	.	.	.	.
9	A	-	-	-	-		SNP	SNP	SNP	SNP	.	.	.	.	.	.
10	T	-	-	-	-		SNP	SNP	SNP	SNP	.	.	.	.	.	.
11	C	-	-	-	-		SNP	SNP	SNP	SNP	.	.	.	.	.	.
12	T	-	-	-	-		SNP	SNP	SNP	SNP	.	.	.	.	.	.
13	G	-	-	-	-		SNP	SNP	SNP	SNP	.	.	.	.	.	.
14	A	-	-	-	-		SNP	SNP	SNP	SNP	.	.	.	.	.	.
15	T	-	-	-	-		SNP	SNP	SNP	SNP	.	.	.	.	.	.
16	A	-	-	-	-		SNP	SNP	SNP	SNP	.	.	.	.	.	.
17	G	-	-	-	-		SNP	SNP	SNP	SNP	.	.	.	.	.	.
18	G	-	-	-	-		SNP	SNP	SNP	SNP	.	.	.	.	.	.
19	T	-	-	-	-		SNP	SNP	SNP	SNP	.	.	.	.	.	.
20	T	-	-	-	-		SNP	SNP	SNP	SNP	.	.	.	.	.	.
21	T	-	-	-	-		SNP	SNP	SNP	SNP	.	.	.	.	.	.
22	T	-	-	-	-		SNP	SNP	SNP	SNP	.	.	.	.	.	.
23	C	-	-	-	-		SNP	SNP	SNP	SNP	.	.	.	.	.	.
24	C	-	-	-	-		SNP	SNP	SNP	SNP	.	.	.	.	.	.
25	T	-	-	-	-		SNP	SNP	SNP	SNP	.	.	.	.	.	.
26	C	-	-	-	-		SNP	SNP	SNP	SNP	.	.	.	.	.	.
27	T	-	-	-	-		SNP	SNP	SNP	SNP	.	.	.	.	.	.
289	A	G	A	A	A		SNP	.	.	.	SNP	SNP	SNP	.	.	.
306	A	G	A	A	A		SNP	.	.	.	SNP	SNP	SNP	.	.	.
352	C	A	C	C	C		SNP	.	.	.	SNP	SNP	SNP	.	.	.
450	C	G	C	C	C		SNP	.	.	.	SNP	SNP	SNP	.	.	.
582	T	C	T	T	T		SNP	.	.	.	SNP	SNP	SNP	.	.	.
792	C	T	C	C	C		SNP	.	.	.	SNP	SNP	SNP	.	.	.
833	A	G	A	A	A		SNP	.	.	.	SNP	SNP	SNP	.	.	.
913	G	A	G	G	G		SNP	.	.	.	SNP	SNP	SNP	.	.	.
963	T	C	T	T	T		SNP	.	.	.	SNP	SNP	SNP	.	.	.
1003	-	C	-	-	-		SNP	.	.	.	SNP	SNP	SNP	.	.	.
1004	-	C	-	-	-		SNP	.	.	.	SNP	SNP	SNP	.	.	.
1005	-	T	-	-	-		SNP	.	.	.	SNP	SNP	SNP	.	.	.
1006	-	C	-	-	-		SNP	.	.	.	SNP	SNP	SNP	.	.	.
1007	-	C	-	-	-		SNP	.	.	.	SNP	SNP	SNP	.	.	.
1008	-	G	-	-	-		SNP	.	.	.	SNP	SNP	SNP	.	.	.
1009	-	G	-	-	-		SNP	.	.	.	SNP	SNP	SNP	.	.	.
1010	-	C	-	-	-		SNP	.	.	.	SNP	SNP	SNP	.	.	.
1011	-	T	-	-	-		SNP	.	.	.	SNP	SNP	SNP	.	.	.
1012	-	C	-	-	-		SNP	.	.	.	SNP	SNP	SNP	.	.	.
1013	-	C	-	-	-		SNP	.	.	.	SNP	SNP	SNP	.	.	.
1014	-	G	-	-	-		SNP	.	.	.	SNP	SNP	SNP	.	.	.
1015	-	G	-	-	-		SNP	.	.	.	SNP	SNP	SNP	.	.	.
1016	-	C	-	-	-		SNP	.	.	.	SNP	SNP	SNP	.	.	.
1017	-	T	-	-	-		SNP	.	.	.	SNP	SNP	SNP	.	.	.
1018	-	C	-	-	-		SNP	.	.	.	SNP	SNP	SNP	.	.	.
1019	-	C	-	-	-		SNP	.	.	.	SNP	SNP	SNP	.	.	.
1020	-	T	-	-	-		SNP	.	.	.	SNP	SNP	SNP	.	.	.
1032	A	G	A	A	A		SNP	.	.	.	SNP	SNP	SNP	.	.	.
1056	G	A	G	G	G		SNP	.	.	.	SNP	SNP	SNP	.	.	.
1082	G	T	G	G	G		SNP	.	.	.	SNP	SNP	SNP	.	.	.
1108	G	A	G	G	G		SNP	.	.	.	SNP	SNP	SNP	.	.	.
1183	A	G	A	A	A		SNP	.	.	.	SNP	SNP	SNP	.	.	.
1222	T	C	T	T	T		SNP	.	.	.	SNP	SNP	SNP	.	.	.
1377	T	A	T	T	T		SNP	.	.	.	SNP	SNP	SNP	.	.	.
1452	A	C	A	A	A		SNP	.	.	.	SNP	SNP	SNP	.	.	.
1575	C	T	C	C	C		SNP	.	.	.	SNP	SNP	SNP	.	.	.
1639	A	G	A	A	A		SNP	.	.	.	SNP	SNP	SNP	.	.	.
1695	A	T	A	A	A		SNP	.	.	.	SNP	SNP	SNP	.	.	.
1911	A	T	A	A	A		SNP	.	.	.	SNP	SNP	SNP	.	.	.
1950	G	A	G	G	G		SNP	.	.	.	SNP	SNP	SNP	.	.	.
2007	A	G	A	A	A		SNP	.	.	.	SNP	SNP	SNP	.	.	.
2085	A	C	A	A	A		SNP	.	.	.	SNP	SNP	SNP	.	.	.
2097	A	C	A	A	A		SNP	.	.	.	SNP	SNP	SNP	.	.	.
2122	A	G	A	A	A		SNP	.	.	.	SNP	SNP	SNP	.	.	.
2219	C	A	C	C	C		SNP	.	.	.	SNP	SNP	SNP	.	.	.
2232	G	A	G	G	G		SNP	.	.	.	SNP	SNP	SNP	.	.	.
2249	A	G	A	A	A		SNP	.	.	.	SNP	SNP	SNP	.	.	.
2253	G	A	G	G	G		SNP	.	.	.	SNP	SNP	SNP	.	.	.
2310	T	C	T	T	T		SNP	.	.	.	SNP	SNP	SNP	.	.	.
2313	T	G	T	T	T		SNP	.	.	.	SNP	SNP	SNP	.	.	.
2315	C	G	C	C	C		SNP	.	.	.	SNP	SNP	SNP	.	.	.
2322	T	C	T	T	T		SNP	.	.	.	SNP	SNP	SNP	.	.	.
2330	A	C	A	A	A		SNP	.	.	.	SNP	SNP	SNP	.	.	.
2332	G	A	G	G	G		SNP	.	.	.	SNP	SNP	SNP	.	.	.
2333	C	T	C	C	C		SNP	.	.	.	SNP	SNP	SNP	.	.	.
2346	G	A	G	G	G		SNP	.	.	.	SNP	SNP	SNP	.	.	.
2382	C	T	C	C	C		SNP	.	.	.	SNP	SNP	SNP	.	.	.
2388	C	T	C	C	C		SNP	.	.	.	SNP	SNP	SNP	.	.	.
2394	A	G	A	A	A		SNP	.	.	.	SNP	SNP	SNP	.	.	.
2403	A	G	A	A	A		SNP	.	.	.	SNP	SNP	SNP	.	.	.
2425	G	C	G	G	G		SNP	.	.	.	SNP	SNP	SNP	.	.	.
2426	G	A	G	G	G		SNP	.	.	.	SNP	SNP	SNP	.	.	.
2439	T	T	T	C	T		.	.	SNP	.	.	SNP	.	SNP	.	SNP
2478	A	T	A	A	A		SNP	.	.	.	SNP	SNP	SNP	.	.	.
2493	G	A	G	G	G		SNP	.	.	.	SNP	SNP	SNP	.	.	.
2496	T	C	T	T	T		SNP	.	.	.	SNP	SNP	SNP	.	.	.
2504	A	G	A	A	A		SNP	.	.	.	SNP	SNP	SNP	.	.	.
2509	G	T	G	G	G		SNP	.	.	.	SNP	SNP	SNP	.	.	.
2514	C	T	C	C	C		SNP	.	.	.	SNP	SNP	SNP	.	.	.
2625	A	G	A	A	A		SNP	.	.	.	SNP	SNP	SNP	.	.	.
2715	C	T	C	C	C		SNP	.	.	.	SNP	SNP	SNP	.	.	.
2871	C	T	C	C	C		SNP	.	.	.	SNP	SNP	SNP	.	.	.
2883	A	T	A	A	A		SNP	.	.	.	SNP	SNP	SNP	.	.	.
3445	A	G	G	G	A		SNP	SNP	SNP	.	.	.	SNP	.	SNP	SNP
3507	A	G	A	A	A		SNP	.	.	.	SNP	SNP	SNP	.	.	.
3958	G	A	G	G	G		SNP	.	.	.	SNP	SNP	SNP	.	.	.
4233	C	T	C	C	C		SNP	.	.	.	SNP	SNP	SNP	.	.	.
4542	T	C	T	T	T		SNP	.	.	.	SNP	SNP	SNP	.	.	.
							45	27	27	27	18	18	18				IN/DEL
							104	28	29	27	76	77	77	1	1	2
							59	1	2	0	58	59	59	1	1	2
							59	1	2	0	58	59	59	1	1	2	Confirmation
							Table of SNP pmpBs
								Koala	TW183	CWL029	J138
							AR39	59	1	2	0
							Koala		58	59	59
							TW183			1	1
							CWL029				2

## Sheet: D
Position	AR39	Koala	J138	TW183	CWL029	PositionAR39	PositionKoala	PositionJ138	PositionTW183	AR39Koala	AR39J138	AR39TW183	KoalaJ138	KoalaTW183	J138TW183
1	A	A	A	-	A	SNP	SNP	SNP	SNP	.	.	SNP	.	SNP	SNP
2	T	T	T	-	T	SNP	SNP	SNP	SNP	.	.	SNP	.	SNP	SNP
3	G	G	G	-	G	SNP	SNP	SNP	SNP	.	.	SNP	.	SNP	SNP
4	G	G	G	-	G	SNP	SNP	SNP	SNP	.	.	SNP	.	SNP	SNP
5	T	T	T	-	T	SNP	SNP	SNP	SNP	.	.	SNP	.	SNP	SNP
6	A	A	A	-	A	SNP	SNP	SNP	SNP	.	.	SNP	.	SNP	SNP
7	G	G	G	-	G	SNP	SNP	SNP	SNP	.	.	SNP	.	SNP	SNP
8	C	C	C	-	C	SNP	SNP	SNP	SNP	.	.	SNP	.	SNP	SNP
9	G	G	G	-	G	SNP	SNP	SNP	SNP	.	.	SNP	.	SNP	SNP
10	A	A	A	-	A	SNP	SNP	SNP	SNP	.	.	SNP	.	SNP	SNP
11	A	A	A	-	A	SNP	SNP	SNP	SNP	.	.	SNP	.	SNP	SNP
12	A	A	A	-	A	SNP	SNP	SNP	SNP	.	.	SNP	.	SNP	SNP
13	A	A	A	-	A	SNP	SNP	SNP	SNP	.	.	SNP	.	SNP	SNP
14	A	A	A	-	A	SNP	SNP	SNP	SNP	.	.	SNP	.	SNP	SNP
15	A	A	A	-	A	SNP	SNP	SNP	SNP	.	.	SNP	.	SNP	SNP
16	A	A	A	-	A	SNP	SNP	SNP	SNP	.	.	SNP	.	SNP	SNP
17	C	C	C	-	C	SNP	SNP	SNP	SNP	.	.	SNP	.	SNP	SNP
18	A	A	A	-	A	SNP	SNP	SNP	SNP	.	.	SNP	.	SNP	SNP
19	G	G	G	-	G	SNP	SNP	SNP	SNP	.	.	SNP	.	SNP	SNP
20	T	T	T	-	T	SNP	SNP	SNP	SNP	.	.	SNP	.	SNP	SNP
21	A	A	A	-	A	SNP	SNP	SNP	SNP	.	.	SNP	.	SNP	SNP
22	C	C	C	-	C	SNP	SNP	SNP	SNP	.	.	SNP	.	SNP	SNP
23	G	G	G	-	G	SNP	SNP	SNP	SNP	.	.	SNP	.	SNP	SNP
24	A	A	A	-	A	SNP	SNP	SNP	SNP	.	.	SNP	.	SNP	SNP
25	T	T	T	-	T	SNP	SNP	SNP	SNP	.	.	SNP	.	SNP	SNP
26	C	C	C	-	C	SNP	SNP	SNP	SNP	.	.	SNP	.	SNP	SNP
27	T	T	T	-	T	SNP	SNP	SNP	SNP	.	.	SNP	.	SNP	SNP
28	T	T	T	-	T	SNP	SNP	SNP	SNP	.	.	SNP	.	SNP	SNP
29	A	A	A	-	A	SNP	SNP	SNP	SNP	.	.	SNP	.	SNP	SNP
30	T	T	T	-	T	SNP	SNP	SNP	SNP	.	.	SNP	.	SNP	SNP
31	A	A	A	-	A	SNP	SNP	SNP	SNP	.	.	SNP	.	SNP	SNP
32	G	G	G	-	G	SNP	SNP	SNP	SNP	.	.	SNP	.	SNP	SNP
33	G	G	G	-	G	SNP	SNP	SNP	SNP	.	.	SNP	.	SNP	SNP
34	T	T	T	-	T	SNP	SNP	SNP	SNP	.	.	SNP	.	SNP	SNP
35	C	C	C	-	C	SNP	SNP	SNP	SNP	.	.	SNP	.	SNP	SNP
36	T	T	T	-	T	SNP	SNP	SNP	SNP	.	.	SNP	.	SNP	SNP
37	T	T	T	-	T	SNP	SNP	SNP	SNP	.	.	SNP	.	SNP	SNP
38	C	C	C	-	C	SNP	SNP	SNP	SNP	.	.	SNP	.	SNP	SNP
39	A	A	A	-	A	SNP	SNP	SNP	SNP	.	.	SNP	.	SNP	SNP
40	T	T	T	-	T	SNP	SNP	SNP	SNP	.	.	SNP	.	SNP	SNP
41	T	T	T	-	T	SNP	SNP	SNP	SNP	.	.	SNP	.	SNP	SNP
42	T	T	T	-	T	SNP	SNP	SNP	SNP	.	.	SNP	.	SNP	SNP
43	T	T	T	-	T	SNP	SNP	SNP	SNP	.	.	SNP	.	SNP	SNP
44	C	C	C	-	C	SNP	SNP	SNP	SNP	.	.	SNP	.	SNP	SNP
45	T	T	T	-	T	SNP	SNP	SNP	SNP	.	.	SNP	.	SNP	SNP
46	C	C	C	-	C	SNP	SNP	SNP	SNP	.	.	SNP	.	SNP	SNP
47	A	A	A	-	A	SNP	SNP	SNP	SNP	.	.	SNP	.	SNP	SNP
48	T	T	T	-	T	SNP	SNP	SNP	SNP	.	.	SNP	.	SNP	SNP
49	T	T	T	-	T	SNP	SNP	SNP	SNP	.	.	SNP	.	SNP	SNP
50	C	C	C	-	C	SNP	SNP	SNP	SNP	.	.	SNP	.	SNP	SNP
51	C	C	C	-	C	SNP	SNP	SNP	SNP	.	.	SNP	.	SNP	SNP
52	G	G	G	-	G	SNP	SNP	SNP	SNP	.	.	SNP	.	SNP	SNP
53	T	T	T	-	T	SNP	SNP	SNP	SNP	.	.	SNP	.	SNP	SNP
54	A	A	A	-	A	SNP	SNP	SNP	SNP	.	.	SNP	.	SNP	SNP
55	A	A	A	-	A	SNP	SNP	SNP	SNP	.	.	SNP	.	SNP	SNP
56	T	T	T	-	T	SNP	SNP	SNP	SNP	.	.	SNP	.	SNP	SNP
57	A	A	A	-	A	SNP	SNP	SNP	SNP	.	.	SNP	.	SNP	SNP
58	G	G	G	-	G	SNP	SNP	SNP	SNP	.	.	SNP	.	SNP	SNP
59	T	T	T	-	T	SNP	SNP	SNP	SNP	.	.	SNP	.	SNP	SNP
60	A	A	A	-	A	SNP	SNP	SNP	SNP	.	.	SNP	.	SNP	SNP
61	G	G	G	-	G	SNP	SNP	SNP	SNP	.	.	SNP	.	SNP	SNP
62	C	C	C	-	C	SNP	SNP	SNP	SNP	.	.	SNP	.	SNP	SNP
63	A	G	A	-	A	SNP	SNP	SNP	SNP	SNP	.	SNP	SNP	SNP	SNP
64	A	A	A	-	A	SNP	SNP	SNP	SNP	.	.	SNP	.	SNP	SNP
65	T	T	T	-	T	SNP	SNP	SNP	SNP	.	.	SNP	.	SNP	SNP
66	A	A	A	-	A	SNP	SNP	SNP	SNP	.	.	SNP	.	SNP	SNP
181	T	C	T	T	T	SNP	SNP	SNP	SNP	SNP	.	.	SNP	SNP	.
228	C	T	C	C	C	SNP	SNP	SNP	SNP	SNP	.	.	SNP	SNP	.
417	T	C	T	T	T	SNP	SNP	SNP	SNP	SNP	.	.	SNP	SNP	.
800	T	C	T	T	T	SNP	SNP	SNP	SNP	SNP	.	.	SNP	SNP	.
1260	A	A	G	A	A	SNP	SNP	SNP	SNP	.	SNP	.	SNP	.	SNP
1542	A	C	A	A	A	SNP	SNP	SNP	SNP	SNP	.	.	SNP	SNP	.
1683	A	A	A	G	A	SNP	SNP	SNP	SNP	.	.	SNP	.	SNP	SNP
3021	C	T	C	C	C	SNP	SNP	SNP	SNP	SNP	.	.	SNP	SNP	.
3838	G	A	G	G	G	SNP	SNP	SNP	SNP	SNP	.	.	SNP	SNP	.
4087	G	T	G	G	G	SNP	SNP	SNP	SNP	SNP	.	.	SNP	SNP	.
4389	A	T	A	A	A	SNP	SNP	SNP	SNP	SNP	.	.	SNP	SNP	.
4449	T	C	T	T	T	SNP	SNP	SNP	SNP	SNP	.	.	SNP	SNP	.
4624	G	C	G	G	G	SNP	SNP	SNP	SNP	SNP	.	.	SNP	SNP	.
								0	66		0	66	0	66	66
						79	79	79	79	12	1	67	13	78	68
						79	79	79	13	12	1	1	13	12	2
						79	79	79	13	12	1	1	13	12	2
						Table of SNP pmpDs
							AR39	Koala	J138	TW183
						Position	79	79	79	13
						AR39		12	1	1
						Koala			13	12
						J138				2

## Sheet: E1
Position	TW-183	J138	CWL029	AR39	Koala	Clustal Consensus	TW-183J138	TW-183CWL029	TW-183AR39	TW-183Koala	J138CWL029	J138AR39	J138Koala	CWL029AR39	CWL029Koala	AR39Koala
1	-	A	A	A	A		SNP	SNP	SNP	SNP	.	.	.	.	.	.
2	-	T	T	T	T		SNP	SNP	SNP	SNP	.	.	.	.	.	.
3	-	G	G	G	G		SNP	SNP	SNP	SNP	.	.	.	.	.	.
4	-	C	C	C	C		SNP	SNP	SNP	SNP	.	.	.	.	.	.
5	-	G	G	G	G		SNP	SNP	SNP	SNP	.	.	.	.	.	.
6	-	C	C	C	C		SNP	SNP	SNP	SNP	.	.	.	.	.	.
7	-	T	T	T	T		SNP	SNP	SNP	SNP	.	.	.	.	.	.
8	-	T	T	T	T		SNP	SNP	SNP	SNP	.	.	.	.	.	.
9	-	T	T	T	T		SNP	SNP	SNP	SNP	.	.	.	.	.	.
10	-	T	T	T	T		SNP	SNP	SNP	SNP	.	.	.	.	.	.
11	-	T	T	T	T		SNP	SNP	SNP	SNP	.	.	.	.	.	.
12	-	T	T	T	T		SNP	SNP	SNP	SNP	.	.	.	.	.	.
13	-	T	T	T	T		SNP	SNP	SNP	SNP	.	.	.	.	.	.
14	-	G	G	G	G		SNP	SNP	SNP	SNP	.	.	.	.	.	.
15	-	C	C	C	C		SNP	SNP	SNP	SNP	.	.	.	.	.	.
16	-	T	T	T	T		SNP	SNP	SNP	SNP	.	.	.	.	.	.
17	-	T	T	T	T		SNP	SNP	SNP	SNP	.	.	.	.	.	.
18	-	C	C	C	C		SNP	SNP	SNP	SNP	.	.	.	.	.	.
19	-	G	G	G	G		SNP	SNP	SNP	SNP	.	.	.	.	.	.
20	-	G	G	G	G		SNP	SNP	SNP	SNP	.	.	.	.	.	.
21	-	A	A	A	A		SNP	SNP	SNP	SNP	.	.	.	.	.	.
35	-	-	-	-	C		.	.	.	SNP	.	.	SNP	.	SNP	SNP
36	-	-	-	-	G		.	.	.	SNP	.	.	SNP	.	SNP	SNP
37	-	-	-	-	C		.	.	.	SNP	.	.	SNP	.	SNP	SNP
38	-	-	-	-	T		.	.	.	SNP	.	.	SNP	.	SNP	SNP
39	-	-	-	-	C		.	.	.	SNP	.	.	SNP	.	SNP	SNP
40	-	-	-	-	T		.	.	.	SNP	.	.	SNP	.	SNP	SNP
77	C	C	C	C	A		.	.	.	SNP	.	.	SNP	.	SNP	SNP
128	T	T	T	T	C		.	.	.	SNP	.	.	SNP	.	SNP	SNP
133	T	T	T	T	C		.	.	.	SNP	.	.	SNP	.	SNP	SNP
141	T	T	T	T	C		.	.	.	SNP	.	.	SNP	.	SNP	SNP
165	T	T	T	T	C		.	.	.	SNP	.	.	SNP	.	SNP	SNP
209	G	G	G	G	A		.	.	.	SNP	.	.	SNP	.	SNP	SNP
210	G	G	G	G	A		.	.	.	SNP	.	.	SNP	.	SNP	SNP
268	G	G	G	G	A		.	.	.	SNP	.	.	SNP	.	SNP	SNP
296	A	A	A	A	C		.	.	.	SNP	.	.	SNP	.	SNP	SNP
306	G	G	G	G	A		.	.	.	SNP	.	.	SNP	.	SNP	SNP
316	G	G	G	G	A		.	.	.	SNP	.	.	SNP	.	SNP	SNP
348	G	G	G	G	A		.	.	.	SNP	.	.	SNP	.	SNP	SNP
361	A	A	A	A	G		.	.	.	SNP	.	.	SNP	.	SNP	SNP
378	T	T	T	T	A		.	.	.	SNP	.	.	SNP	.	SNP	SNP
392	C	C	C	C	T		.	.	.	SNP	.	.	SNP	.	SNP	SNP
398	C	C	C	C	G		.	.	.	SNP	.	.	SNP	.	SNP	SNP
402	A	A	A	A	G		.	.	.	SNP	.	.	SNP	.	SNP	SNP
407	T	T	T	T	G		.	.	.	SNP	.	.	SNP	.	SNP	SNP
411	G	G	G	G	T		.	.	.	SNP	.	.	SNP	.	SNP	SNP
414	T	T	T	T	C		.	.	.	SNP	.	.	SNP	.	SNP	SNP
417	A	A	A	A	G		.	.	.	SNP	.	.	SNP	.	SNP	SNP
429	C	C	C	C	T		.	.	.	SNP	.	.	SNP	.	SNP	SNP
447	T	T	T	T	A		.	.	.	SNP	.	.	SNP	.	SNP	SNP
462	G	G	G	G	A		.	.	.	SNP	.	.	SNP	.	SNP	SNP
474	T	T	T	T	A		.	.	.	SNP	.	.	SNP	.	SNP	SNP
501	T	T	T	T	C		.	.	.	SNP	.	.	SNP	.	SNP	SNP
549	G	G	G	G	C		.	.	.	SNP	.	.	SNP	.	SNP	SNP
571	G	G	G	G	A		.	.	.	SNP	.	.	SNP	.	SNP	SNP
585	C	C	C	C	A		.	.	.	SNP	.	.	SNP	.	SNP	SNP
655	A	A	A	A	T		.	.	.	SNP	.	.	SNP	.	SNP	SNP
669	A	A	A	A	T		.	.	.	SNP	.	.	SNP	.	SNP	SNP
673	T	T	T	T	G		.	.	.	SNP	.	.	SNP	.	SNP	SNP
675	T	T	T	T	A		.	.	.	SNP	.	.	SNP	.	SNP	SNP
680	G	G	G	G	C		.	.	.	SNP	.	.	SNP	.	SNP	SNP
684	C	C	C	C	T		.	.	.	SNP	.	.	SNP	.	SNP	SNP
693	T	T	T	T	C		.	.	.	SNP	.	.	SNP	.	SNP	SNP
747	T	T	T	T	C		.	.	.	SNP	.	.	SNP	.	SNP	SNP
798	T	T	T	T	C		.	.	.	SNP	.	.	SNP	.	SNP	SNP
802	A	A	A	A	T		.	.	.	SNP	.	.	SNP	.	SNP	SNP
804	T	T	T	T	C		.	.	.	SNP	.	.	SNP	.	SNP	SNP
809	C	C	C	C	A		.	.	.	SNP	.	.	SNP	.	SNP	SNP
824	T	T	T	T	C		.	.	.	SNP	.	.	SNP	.	SNP	SNP
843	A	A	A	A	G		.	.	.	SNP	.	.	SNP	.	SNP	SNP
868	A	A	A	A	C		.	.	.	SNP	.	.	SNP	.	SNP	SNP
949	C	C	C	C	T		.	.	.	SNP	.	.	SNP	.	SNP	SNP
977	C	C	C	C	G		.	.	.	SNP	.	.	SNP	.	SNP	SNP
982	G	T	T	T	T		SNP	SNP	SNP	SNP	.	.	.	.	.	.
987	A	A	A	A	G		.	.	.	SNP	.	.	SNP	.	SNP	SNP
1000	A	A	A	A	G		.	.	.	SNP	.	.	SNP	.	SNP	SNP
1054	C	C	C	C	A		.	.	.	SNP	.	.	SNP	.	SNP	SNP
1061	T	T	T	T	C		.	.	.	SNP	.	.	SNP	.	SNP	SNP
1065	T	T	T	T	C		.	.	.	SNP	.	.	SNP	.	SNP	SNP
1071	A	A	A	A	G		.	.	.	SNP	.	.	SNP	.	SNP	SNP
1110	G	G	G	G	A		.	.	.	SNP	.	.	SNP	.	SNP	SNP
1114	A	A	A	A	G		.	.	.	SNP	.	.	SNP	.	SNP	SNP
1131	C	C	C	C	G		.	.	.	SNP	.	.	SNP	.	SNP	SNP
1155	C	C	C	C	G		.	.	.	SNP	.	.	SNP	.	SNP	SNP
1169	T	T	T	T	A		.	.	.	SNP	.	.	SNP	.	SNP	SNP
1176	C	C	C	C	T		.	.	.	SNP	.	.	SNP	.	SNP	SNP
1186	A	A	A	A	T		.	.	.	SNP	.	.	SNP	.	SNP	SNP
1218	T	T	T	T	C		.	.	.	SNP	.	.	SNP	.	SNP	SNP
1237	G	G	G	G	A		.	.	.	SNP	.	.	SNP	.	SNP	SNP
1240	C	C	C	C	T		.	.	.	SNP	.	.	SNP	.	SNP	SNP
1260	C	C	C	C	T		.	.	.	SNP	.	.	SNP	.	SNP	SNP
1263	T	T	T	T	G		.	.	.	SNP	.	.	SNP	.	SNP	SNP
1293	C	C	C	C	T		.	.	.	SNP	.	.	SNP	.	SNP	SNP
1341	G	G	G	G	A		.	.	.	SNP	.	.	SNP	.	SNP	SNP
1342	C	C	C	C	T		.	.	.	SNP	.	.	SNP	.	SNP	SNP
1353	T	T	T	T	C		.	.	.	SNP	.	.	SNP	.	SNP	SNP
1371	A	A	A	A	T		.	.	.	SNP	.	.	SNP	.	SNP	SNP
1390	C	C	C	C	A		.	.	.	SNP	.	.	SNP	.	SNP	SNP
1407	G	G	G	G	A		.	.	.	SNP	.	.	SNP	.	SNP	SNP
1434	C	C	C	C	T		.	.	.	SNP	.	.	SNP	.	SNP	SNP
1442	C	C	C	C	G		.	.	.	SNP	.	.	SNP	.	SNP	SNP
1482	C	C	C	C	T		.	.	.	SNP	.	.	SNP	.	SNP	SNP
1563	T	T	T	T	C		.	.	.	SNP	.	.	SNP	.	SNP	SNP
1599	A	A	A	A	G		.	.	.	SNP	.	.	SNP	.	SNP	SNP
1607	C	C	C	C	A		.	.	.	SNP	.	.	SNP	.	SNP	SNP
1613	G	G	G	G	T		.	.	.	SNP	.	.	SNP	.	SNP	SNP
1656	G	G	G	G	A		.	.	.	SNP	.	.	SNP	.	SNP	SNP
1668	G	G	G	G	A		.	.	.	SNP	.	.	SNP	.	SNP	SNP
1750	G	G	G	G	A		.	.	.	SNP	.	.	SNP	.	SNP	SNP
1833	C	C	C	C	T		.	.	.	SNP	.	.	SNP	.	SNP	SNP
1870	T	T	T	T	A		.	.	.	SNP	.	.	SNP	.	SNP	SNP
1896	C	C	C	C	T		.	.	.	SNP	.	.	SNP	.	SNP	SNP
1947	G	G	G	G	A		.	.	.	SNP	.	.	SNP	.	SNP	SNP
1959	A	A	A	A	G		.	.	.	SNP	.	.	SNP	.	SNP	SNP
1998	T	T	T	T	C		.	.	.	SNP	.	.	SNP	.	SNP	SNP
2007	C	C	C	C	G		.	.	.	SNP	.	.	SNP	.	SNP	SNP
2019	T	T	T	T	A		.	.	.	SNP	.	.	SNP	.	SNP	SNP
2075	T	T	T	T	C		.	.	.	SNP	.	.	SNP	.	SNP	SNP
2172	A	A	A	A	G		.	.	.	SNP	.	.	SNP	.	SNP	SNP
2175	T	T	T	T	C		.	.	.	SNP	.	.	SNP	.	SNP	SNP
2184	C	C	C	C	T		.	.	.	SNP	.	.	SNP	.	SNP	SNP
2187	G	G	G	G	A		.	.	.	SNP	.	.	SNP	.	SNP	SNP
2217	C	C	C	C	T		.	.	.	SNP	.	.	SNP	.	SNP	SNP
2233	T	T	T	T	C		.	.	.	SNP	.	.	SNP	.	SNP	SNP
2257	G	G	G	G	A		.	.	.	SNP	.	.	SNP	.	SNP	SNP
2265	T	T	T	T	G		.	.	.	SNP	.	.	SNP	.	SNP	SNP
2279	C	C	C	C	G		.	.	.	SNP	.	.	SNP	.	SNP	SNP
2310	T	T	T	T	C		.	.	.	SNP	.	.	SNP	.	SNP	SNP
2313	C	C	C	C	T		.	.	.	SNP	.	.	SNP	.	SNP	SNP
2318	A	A	A	A	G		.	.	.	SNP	.	.	SNP	.	SNP	SNP
2319	A	A	A	A	G		.	.	.	SNP	.	.	SNP	.	SNP	SNP
2324	A	A	A	A	G		.	.	.	SNP	.	.	SNP	.	SNP	SNP
2385	T	T	T	T	C		.	.	.	SNP	.	.	SNP	.	SNP	SNP
2394	C	C	C	C	A		.	.	.	SNP	.	.	SNP	.	SNP	SNP
2398	G	G	G	G	C		.	.	.	SNP	.	.	SNP	.	SNP	SNP
2400	G	G	G	G	T		.	.	.	SNP	.	.	SNP	.	SNP	SNP
2433	A	A	A	A	G		.	.	.	SNP	.	.	SNP	.	SNP	SNP
2436	C	C	C	C	T		.	.	.	SNP	.	.	SNP	.	SNP	SNP
2448	T	T	T	T	G		.	.	.	SNP	.	.	SNP	.	SNP	SNP
2501	G	G	G	G	A		.	.	.	SNP	.	.	SNP	.	SNP	SNP
2512	G	G	G	G	A		.	.	.	SNP	.	.	SNP	.	SNP	SNP
2514	C	C	C	C	T		.	.	.	SNP	.	.	SNP	.	SNP	SNP
2532	A	A	A	A	G		.	.	.	SNP	.	.	SNP	.	SNP	SNP
2550	G	G	G	G	A		.	.	.	SNP	.	.	SNP	.	SNP	SNP
2553	C	C	C	C	T		.	.	.	SNP	.	.	SNP	.	SNP	SNP
2568	C	C	C	C	T		.	.	.	SNP	.	.	SNP	.	SNP	SNP
2598	C	C	C	C	T		.	.	.	SNP	.	.	SNP	.	SNP	SNP
2619	T	T	T	T	C		.	.	.	SNP	.	.	SNP	.	SNP	SNP
2655	T	T	T	T	C		.	.	.	SNP	.	.	SNP	.	SNP	SNP
2670	G	G	G	G	C		.	.	.	SNP	.	.	SNP	.	SNP	SNP
2699	G	G	G	G	C		.	.	.	SNP	.	.	SNP	.	SNP	SNP
2778	C	C	C	C	A		.	.	.	SNP	.	.	SNP	.	SNP	SNP
2794	T	T	T	T	C		.	.	.	SNP	.	.	SNP	.	SNP	SNP
22	153	153	153	153	153	*	-21	-21	-21	-27	0	0	-6	0	-6	-6
23	-27	-6	-6	-6	0	*	22	22	22	153	0	0	131	0	131	131
24						*	1	1	1	126	0	0	125	0	125	125
25						*	1	1	1	126	0	0	125	0	125	125	Confirmation
26						*	Table of SNP pmpE1s
27						*		J138	CWL029	AR39	Koala
28						*	TW-183	1	1	1	126
29						*	J138		0	0	125
30						*	CWL029			0	125
31						*	AR39				125
32						*
33						*
34						*
41						*
42						*
43						*
44						*
45						*
46						*
47						*
48						*
49						*
50						*
51						*
52						*
53						*
54						*
55						*
56						*
57						*
58						*
59						*
60						*
61						*
62						*
63						*
64						*
65						*
66						*
67						*
68						*
69						*
70						*
71						*
72						*
73						*
74						*
75						*
76						*
78						*
79						*
80						*
81						*
82						*
83						*
84						*
85						*
86						*
87						*
88						*
89						*
90						*
91						*
92						*
93						*
94						*
95						*
96						*
97						*
98						*
99						*
100						*
101						*
102						*
103						*
104						*
105						*
106						*
107						*
108						*
109						*
110						*
111						*
112						*
113						*
114						*
115						*
116						*
117						*
118						*
119						*
120						*
121						*
122						*
123						*
124						*
125						*
126						*
127						*
129						*
130						*
131						*
132						*
134						*
135						*
136						*
137						*
138						*
139						*
140						*
142						*
143						*
144						*
145						*
146						*
147						*
148						*
149						*
150						*
151						*
152						*
153						*
154						*
155						*
156						*
157						*
158						*
159						*
160						*
161						*
162						*
163						*
164						*
166						*
167						*
168						*
169						*
170						*
171						*
172						*
173						*
174						*
175						*
176						*
177						*
178						*
179						*
180						*
181						*
182						*
183						*
184						*
185						*
186						*
187						*
188						*
189						*
190						*
191						*
192						*
193						*
194						*
195						*
196						*
197						*
198						*
199						*
200						*
201						*
202						*
203						*
204						*
205						*
206						*
207						*
208						*
211						*
212						*
213						*
214						*
215						*
216						*
217						*
218						*
219						*
220						*
221						*
222						*
223						*
224						*
225						*
226						*
227						*
228						*
229						*
230						*
231						*
232						*
233						*
234						*
235						*
236						*
237						*
238						*
239						*
240						*
241						*
242						*
243						*
244						*
245						*
246						*
247						*
248						*
249						*
250						*
251						*
252						*
253						*
254						*
255						*
256						*
257						*
258						*
259						*
260						*
261						*
262						*
263						*
264						*
265						*
266						*
267						*
269						*
270						*
271						*
272						*
273						*
274						*
275						*
276						*
277						*
278						*
279						*
280						*
281						*
282						*
283						*
284						*
285						*
286						*
287						*
288						*
289						*
290						*
291						*
292						*
293						*
294						*
295						*
297						*
298						*
299						*
300						*
301						*
302						*
303						*
304						*
305						*
307						*
308						*
309						*
310						*
311						*
312						*
313						*
314						*
315						*
317						*
318						*
319						*
320						*
321						*
322						*
323						*
324						*
325						*
326						*
327						*
328						*
329						*
330						*
331						*
332						*
333						*
334						*
335						*
336						*
337						*
338						*
339						*
340						*
341						*
342						*
343						*
344						*
345						*
346						*
347						*
349						*
350						*
351						*
352						*
353						*
354						*
355						*
356						*
357						*
358						*
359						*
360						*
362						*
363						*
364						*
365						*
366						*
367						*
368						*
369						*
370						*
371						*
372						*
373						*
374						*
375						*
376						*
377						*
379						*
380						*
381						*
382						*
383						*
384						*
385						*
386						*
387						*
388						*
389						*
390						*
391						*
393						*
394						*
395						*
396						*
397						*
399						*
400						*
401						*
403						*
404						*
405						*
406						*
408						*
409						*
410						*
412						*
413						*
415						*
416						*
418						*
419						*
420						*
421						*
422						*
423						*
424						*
425						*
426						*
427						*
428						*
430						*
431						*
432						*
433						*
434						*
435						*
436						*
437						*
438						*
439						*
440						*
441						*
442						*
443						*
444						*
445						*
446						*
448						*
449						*
450						*
451						*
452						*
453						*
454						*
455						*
456						*
457						*
458						*
459						*
460						*
461						*
463						*
464						*
465						*
466						*
467						*
468						*
469						*
470						*
471						*
472						*
473						*
475						*
476						*
477						*
478						*
479						*
480						*
481						*
482						*
483						*
484						*
485						*
486						*
487						*
488						*
489						*
490						*
491						*
492						*
493						*
494						*
495						*
496						*
497						*
498						*
499						*
500						*
502						*
503						*
504						*
505						*
506						*
507						*
508						*
509						*
510						*
511						*
512						*
513						*
514						*
515						*
516						*
517						*
518						*
519						*
520						*
521						*
522						*
523						*
524						*
525						*
526						*
527						*
528						*
529						*
530						*
531						*
532						*
533						*
534						*
535						*
536						*
537						*
538						*
539						*
540						*
541						*
542						*
543						*
544						*
545						*
546						*
547						*
548						*
550						*
551						*
552						*
553						*
554						*
555						*
556						*
557						*
558						*
559						*
560						*
561						*
562						*
563						*
564						*
565						*
566						*
567						*
568						*
569						*
570						*
572						*
573						*
574						*
575						*
576						*
577						*
578						*
579						*
580						*
581						*
582						*
583						*
584						*
586						*
587						*
588						*
589						*
590						*
591						*
592						*
593						*
594						*
595						*
596						*
597						*
598						*
599						*
600						*
601						*
602						*
603						*
604						*
605						*
606						*
607						*
608						*
609						*
610						*
611						*
612						*
613						*
614						*
615						*
616						*
617						*
618						*
619						*
620						*
621						*
622						*
623						*
624						*
625						*
626						*
627						*
628						*
629						*
630						*
631						*
632						*
633						*
634						*
635						*
636						*
637						*
638						*
639						*
640						*
641						*
642						*
643						*
644						*
645						*
646						*
647						*
648						*
649						*
650						*
651						*
652						*
653						*
654						*
656						*
657						*
658						*
659						*
660						*
661						*
662						*
663						*
664						*
665						*
666						*
667						*
668						*
670						*
671						*
672						*
674						*
676						*
677						*
678						*
679						*
681						*
682						*
683						*
685						*
686						*
687						*
688						*
689						*
690						*
691						*
692						*
694						*
695						*
696						*
697						*
698						*
699						*
700						*
701						*
702						*
703						*
704						*
705						*
706						*
707						*
708						*
709						*
710						*
711						*
712						*
713						*
714						*
715						*
716						*
717						*
718						*
719						*
720						*
721						*
722						*
723						*
724						*
725						*
726						*
727						*
728						*
729						*
730						*
731						*
732						*
733						*
734						*
735						*
736						*
737						*
738						*
739						*
740						*
741						*
742						*
743						*
744						*
745						*
746						*
748						*
749						*
750						*
751						*
752						*
753						*
754						*
755						*
756						*
757						*
758						*
759						*
760						*
761						*
762						*
763						*
764						*
765						*
766						*
767						*
768						*
769						*
770						*
771						*
772						*
773						*
774						*
775						*
776						*
777						*
778						*
779						*
780						*
781						*
782						*
783						*
784						*
785						*
786						*
787						*
788						*
789						*
790						*
791						*
792						*
793						*
794						*
795						*
796						*
797						*
799						*
800						*
801						*
803						*
805						*
806						*
807						*
808						*
810						*
811						*
812						*
813						*
814						*
815						*
816						*
817						*
818						*
819						*
820						*
821						*
822						*
823						*
825						*
826						*
827						*
828						*
829						*
830						*
831						*
832						*
833						*
834						*
835						*
836						*
837						*
838						*
839						*
840						*
841						*
842						*
844						*
845						*
846						*
847						*
848						*
849						*
850						*
851						*
852						*
853						*
854						*
855						*
856						*
857						*
858						*
859						*
860						*
861						*
862						*
863						*
864						*
865						*
866						*
867						*
869						*
870						*
871						*
872						*
873						*
874						*
875						*
876						*
877						*
878						*
879						*
880						*
881						*
882						*
883						*
884						*
885						*
886						*
887						*
888						*
889						*
890						*
891						*
892						*
893						*
894						*
895						*
896						*
897						*
898						*
899						*
900						*
901						*
902						*
903						*
904						*
905						*
906						*
907						*
908						*
909						*
910						*
911						*
912						*
913						*
914						*
915						*
916						*
917						*
918						*
919						*
920						*
921						*
922						*
923						*
924						*
925						*
926						*
927						*
928						*
929						*
930						*
931						*
932						*
933						*
934						*
935						*
936						*
937						*
938						*
939						*
940						*
941						*
942						*
943						*
944						*
945						*
946						*
947						*
948						*
950						*
951						*
952						*
953						*
954						*
955						*
956						*
957						*
958						*
959						*
960						*
961						*
962						*
963						*
964						*
965						*
966						*
967						*
968						*
969						*
970						*
971						*
972						*
973						*
974						*
975						*
976						*
978						*
979						*
980						*
981						*
983						*
984						*
985						*
986						*
988						*
989						*
990						*
991						*
992						*
993						*
994						*
995						*
996						*
997						*
998						*
999						*
1001						*
1002						*
1003						*
1004						*
1005						*
1006						*
1007						*
1008						*
1009						*
1010						*
1011						*
1012						*
1013						*
1014						*
1015						*
1016						*
1017						*
1018						*
1019						*
1020						*
1021						*
1022						*
1023						*
1024						*
1025						*
1026						*
1027						*
1028						*
1029						*
1030						*
1031						*
1032						*
1033						*
1034						*
1035						*
1036						*
1037						*
1038						*
1039						*
1040						*
1041						*
1042						*
1043						*
1044						*
1045						*
1046						*
1047						*
1048						*
1049						*
1050						*
1051						*
1052						*
1053						*
1055						*
1056						*
1057						*
1058						*
1059						*
1060						*
1062						*
1063						*
1064						*
1066						*
1067						*
1068						*
1069						*
1070						*
1072						*
1073						*
1074						*
1075						*
1076						*
1077						*
1078						*
1079						*
1080						*
1081						*
1082						*
1083						*
1084						*
1085						*
1086						*
1087						*
1088						*
1089						*
1090						*
1091						*
1092						*
1093						*
1094						*
1095						*
1096						*
1097						*
1098						*
1099						*
1100						*
1101						*
1102						*
1103						*
1104						*
1105						*
1106						*
1107						*
1108						*
1109						*
1111						*
1112						*
1113						*
1115						*
1116						*
1117						*
1118						*
1119						*
1120						*
1121						*
1122						*
1123						*
1124						*
1125						*
1126						*
1127						*
1128						*
1129						*
1130						*
1132						*
1133						*
1134						*
1135						*
1136						*
1137						*
1138						*
1139						*
1140						*
1141						*
1142						*
1143						*
1144						*
1145						*
1146						*
1147						*
1148						*
1149						*
1150						*
1151						*
1152						*
1153						*
1154						*
1156						*
1157						*
1158						*
1159						*
1160						*
1161						*
1162						*
1163						*
1164						*
1165						*
1166						*
1167						*
1168						*
1170						*
1171						*
1172						*
1173						*
1174						*
1175						*
1177						*
1178						*
1179						*
1180						*
1181						*
1182						*
1183						*
1184						*
1185						*
1187						*
1188						*
1189						*
1190						*
1191						*
1192						*
1193						*
1194						*
1195						*
1196						*
1197						*
1198						*
1199						*
1200						*
1201						*
1202						*
1203						*
1204						*
1205						*
1206						*
1207						*
1208						*
1209						*
1210						*
1211						*
1212						*
1213						*
1214						*
1215						*
1216						*
1217						*
1219						*
1220						*
1221						*
1222						*
1223						*
1224						*
1225						*
1226						*
1227						*
1228						*
1229						*
1230						*
1231						*
1232						*
1233						*
1234						*
1235						*
1236						*
1238						*
1239						*
1241						*
1242						*
1243						*
1244						*
1245						*
1246						*
1247						*
1248						*
1249						*
1250						*
1251						*
1252						*
1253						*
1254						*
1255						*
1256						*
1257						*
1258						*
1259						*
1261						*
1262						*
1264						*
1265						*
1266						*
1267						*
1268						*
1269						*
1270						*
1271						*
1272						*
1273						*
1274						*
1275						*
1276						*
1277						*
1278						*
1279						*
1280						*
1281						*
1282						*
1283						*
1284						*
1285						*
1286						*
1287						*
1288						*
1289						*
1290						*
1291						*
1292						*
1294						*
1295						*
1296						*
1297						*
1298						*
1299						*
1300						*
1301						*
1302						*
1303						*
1304						*
1305						*
1306						*
1307						*
1308						*
1309						*
1310						*
1311						*
1312						*
1313						*
1314						*
1315						*
1316						*
1317						*
1318						*
1319						*
1320						*
1321						*
1322						*
1323						*
1324						*
1325						*
1326						*
1327						*
1328						*
1329						*
1330						*
1331						*
1332						*
1333						*
1334						*
1335						*
1336						*
1337						*
1338						*
1339						*
1340						*
1343						*
1344						*
1345						*
1346						*
1347						*
1348						*
1349						*
1350						*
1351						*
1352						*
1354						*
1355						*
1356						*
1357						*
1358						*
1359						*
1360						*
1361						*
1362						*
1363						*
1364						*
1365						*
1366						*
1367						*
1368						*
1369						*
1370						*
1372						*
1373						*
1374						*
1375						*
1376						*
1377						*
1378						*
1379						*
1380						*
1381						*
1382						*
1383						*
1384						*
1385						*
1386						*
1387						*
1388						*
1389						*
1391						*
1392						*
1393						*
1394						*
1395						*
1396						*
1397						*
1398						*
1399						*
1400						*
1401						*
1402						*
1403						*
1404						*
1405						*
1406						*
1408						*
1409						*
1410						*
1411						*
1412						*
1413						*
1414						*
1415						*
1416						*
1417						*
1418						*
1419						*
1420						*
1421						*
1422						*
1423						*
1424						*
1425						*
1426						*
1427						*
1428						*
1429						*
1430						*
1431						*
1432						*
1433						*
1435						*
1436						*
1437						*
1438						*
1439						*
1440						*
1441						*
1443						*
1444						*
1445						*
1446						*
1447						*
1448						*
1449						*
1450						*
1451						*
1452						*
1453						*
1454						*
1455						*
1456						*
1457						*
1458						*
1459						*
1460						*
1461						*
1462						*
1463						*
1464						*
1465						*
1466						*
1467						*
1468						*
1469						*
1470						*
1471						*
1472						*
1473						*
1474						*
1475						*
1476						*
1477						*
1478						*
1479						*
1480						*
1481						*
1483						*
1484						*
1485						*
1486						*
1487						*
1488						*
1489						*
1490						*
1491						*
1492						*
1493						*
1494						*
1495						*
1496						*
1497						*
1498						*
1499						*
1500						*
1501						*
1502						*
1503						*
1504						*
1505						*
1506						*
1507						*
1508						*
1509						*
1510						*
1511						*
1512						*
1513						*
1514						*
1515						*
1516						*
1517						*
1518						*
1519						*
1520						*
1521						*
1522						*
1523						*
1524						*
1525						*
1526						*
1527						*
1528						*
1529						*
1530						*
1531						*
1532						*
1533						*
1534						*
1535						*
1536						*
1537						*
1538						*
1539						*
1540						*
1541						*
1542						*
1543						*
1544						*
1545						*
1546						*
1547						*
1548						*
1549						*
1550						*
1551						*
1552						*
1553						*
1554						*
1555						*
1556						*
1557						*
1558						*
1559						*
1560						*
1561						*
1562						*
1564						*
1565						*
1566						*
1567						*
1568						*
1569						*
1570						*
1571						*
1572						*
1573						*
1574						*
1575						*
1576						*
1577						*
1578						*
1579						*
1580						*
1581						*
1582						*
1583						*
1584						*
1585						*
1586						*
1587						*
1588						*
1589						*
1590						*
1591						*
1592						*
1593						*
1594						*
1595						*
1596						*
1597						*
1598						*
1600						*
1601						*
1602						*
1603						*
1604						*
1605						*
1606						*
1608						*
1609						*
1610						*
1611						*
1612						*
1614						*
1615						*
1616						*
1617						*
1618						*
1619						*
1620						*
1621						*
1622						*
1623						*
1624						*
1625						*
1626						*
1627						*
1628						*
1629						*
1630						*
1631						*
1632						*
1633						*
1634						*
1635						*
1636						*
1637						*
1638						*
1639						*
1640						*
1641						*
1642						*
1643						*
1644						*
1645						*
1646						*
1647						*
1648						*
1649						*
1650						*
1651						*
1652						*
1653						*
1654						*
1655						*
1657						*
1658						*
1659						*
1660						*
1661						*
1662						*
1663						*
1664						*
1665						*
1666						*
1667						*
1669						*
1670						*
1671						*
1672						*
1673						*
1674						*
1675						*
1676						*
1677						*
1678						*
1679						*
1680						*
1681						*
1682						*
1683						*
1684						*
1685						*
1686						*
1687						*
1688						*
1689						*
1690						*
1691						*
1692						*
1693						*
1694						*
1695						*
1696						*
1697						*
1698						*
1699						*
1700						*
1701						*
1702						*
1703						*
1704						*
1705						*
1706						*
1707						*
1708						*
1709						*
1710						*
1711						*
1712						*
1713						*
1714						*
1715						*
1716						*
1717						*
1718						*
1719						*
1720						*
1721						*
1722						*
1723						*
1724						*
1725						*
1726						*
1727						*
1728						*
1729						*
1730						*
1731						*
1732						*
1733						*
1734						*
1735						*
1736						*
1737						*
1738						*
1739						*
1740						*
1741						*
1742						*
1743						*
1744						*
1745						*
1746						*
1747						*
1748						*
1749						*
1751						*
1752						*
1753						*
1754						*
1755						*
1756						*
1757						*
1758						*
1759						*
1760						*
1761						*
1762						*
1763						*
1764						*
1765						*
1766						*
1767						*
1768						*
1769						*
1770						*
1771						*
1772						*
1773						*
1774						*
1775						*
1776						*
1777						*
1778						*
1779						*
1780						*
1781						*
1782						*
1783						*
1784						*
1785						*
1786						*
1787						*
1788						*
1789						*
1790						*
1791						*
1792						*
1793						*
1794						*
1795						*
1796						*
1797						*
1798						*
1799						*
1800						*
1801						*
1802						*
1803						*
1804						*
1805						*
1806						*
1807						*
1808						*
1809						*
1810						*
1811						*
1812						*
1813						*
1814						*
1815						*
1816						*
1817						*
1818						*
1819						*
1820						*
1821						*
1822						*
1823						*
1824						*
1825						*
1826						*
1827						*
1828						*
1829						*
1830						*
1831						*
1832						*
1834						*
1835						*
1836						*
1837						*
1838						*
1839						*
1840						*
1841						*
1842						*
1843						*
1844						*
1845						*
1846						*
1847						*
1848						*
1849						*
1850						*
1851						*
1852						*
1853						*
1854						*
1855						*
1856						*
1857						*
1858						*
1859						*
1860						*
1861						*
1862						*
1863						*
1864						*
1865						*
1866						*
1867						*
1868						*
1869						*
1871						*
1872						*
1873						*
1874						*
1875						*
1876						*
1877						*
1878						*
1879						*
1880						*
1881						*
1882						*
1883						*
1884						*
1885						*
1886						*
1887						*
1888						*
1889						*
1890						*
1891						*
1892						*
1893						*
1894						*
1895						*
1897						*
1898						*
1899						*
1900						*
1901						*
1902						*
1903						*
1904						*
1905						*
1906						*
1907						*
1908						*
1909						*
1910						*
1911						*
1912						*
1913						*
1914						*
1915						*
1916						*
1917						*
1918						*
1919						*
1920						*
1921						*
1922						*
1923						*
1924						*
1925						*
1926						*
1927						*
1928						*
1929						*
1930						*
1931						*
1932						*
1933						*
1934						*
1935						*
1936						*
1937						*
1938						*
1939						*
1940						*
1941						*
1942						*
1943						*
1944						*
1945						*
1946						*
1948						*
1949						*
1950						*
1951						*
1952						*
1953						*
1954						*
1955						*
1956						*
1957						*
1958						*
1960						*
[truncated: 2,225 more rows]

## Sheet: E2
Position	CWL029	J138	AR39	TW-183	Koala	Clustal Consensus	CWL029J138	CWL029AR39	CWL029TW-183	CWL029Koala	J138AR39	J138TW-183	J138Koala	AR39TW-183	AR39Koala	TW-183Koala
31	T	T	T	T	G		.	.	.	SNP	.	.	SNP	.	SNP	SNP
40	G	G	G	G	A		.	.	.	SNP	.	.	SNP	.	SNP	SNP
45	C	C	C	C	T		.	.	.	SNP	.	.	SNP	.	SNP	SNP
56	T	T	T	T	C		.	.	.	SNP	.	.	SNP	.	SNP	SNP
63	A	A	A	A	G		.	.	.	SNP	.	.	SNP	.	SNP	SNP
69	G	G	G	G	A		.	.	.	SNP	.	.	SNP	.	SNP	SNP
81	T	T	T	T	C		.	.	.	SNP	.	.	SNP	.	SNP	SNP
117	T	T	T	T	C		.	.	.	SNP	.	.	SNP	.	SNP	SNP
144	G	G	G	G	A		.	.	.	SNP	.	.	SNP	.	SNP	SNP
169	T	T	T	T	C		.	.	.	SNP	.	.	SNP	.	SNP	SNP
177	C	C	C	C	T		.	.	.	SNP	.	.	SNP	.	SNP	SNP
244	G	G	G	G	T		.	.	.	SNP	.	.	SNP	.	SNP	SNP
262	T	T	T	T	C		.	.	.	SNP	.	.	SNP	.	SNP	SNP
320	G	C	G	G	G		SNP	.	.	.	SNP	SNP	SNP	.	.	.
365	G	G	G	G	A		.	.	.	SNP	.	.	SNP	.	SNP	SNP
372	C	C	C	C	T		.	.	.	SNP	.	.	SNP	.	SNP	SNP
396	T	T	T	T	C		.	.	.	SNP	.	.	SNP	.	SNP	SNP
408	G	G	G	G	A		.	.	.	SNP	.	.	SNP	.	SNP	SNP
426	T	T	T	T	C		.	.	.	SNP	.	.	SNP	.	SNP	SNP
459	C	C	C	C	T		.	.	.	SNP	.	.	SNP	.	SNP	SNP
461	C	C	C	C	T		.	.	.	SNP	.	.	SNP	.	SNP	SNP
522	A	A	A	A	T		.	.	.	SNP	.	.	SNP	.	SNP	SNP
525	C	C	C	C	T		.	.	.	SNP	.	.	SNP	.	SNP	SNP
552	C	C	C	C	T		.	.	.	SNP	.	.	SNP	.	SNP	SNP
558	C	C	C	C	T		.	.	.	SNP	.	.	SNP	.	SNP	SNP
563	G	G	G	G	C		.	.	.	SNP	.	.	SNP	.	SNP	SNP
564	G	G	G	G	A		.	.	.	SNP	.	.	SNP	.	SNP	SNP
566	C	C	C	C	G		.	.	.	SNP	.	.	SNP	.	SNP	SNP
570	T	T	T	T	C		.	.	.	SNP	.	.	SNP	.	SNP	SNP
571	C	C	C	C	T		.	.	.	SNP	.	.	SNP	.	SNP	SNP
591	A	A	A	A	T		.	.	.	SNP	.	.	SNP	.	SNP	SNP
594	C	C	C	C	T		.	.	.	SNP	.	.	SNP	.	SNP	SNP
602	G	G	G	G	C		.	.	.	SNP	.	.	SNP	.	SNP	SNP
606	G	G	G	G	A		.	.	.	SNP	.	.	SNP	.	SNP	SNP
609	T	T	T	T	C		.	.	.	SNP	.	.	SNP	.	SNP	SNP
648	G	G	G	G	A		.	.	.	SNP	.	.	SNP	.	SNP	SNP
677	G	G	G	G	C		.	.	.	SNP	.	.	SNP	.	SNP	SNP
693	C	C	C	C	T		.	.	.	SNP	.	.	SNP	.	SNP	SNP
704	G	G	G	G	A		.	.	.	SNP	.	.	SNP	.	SNP	SNP
706	G	G	G	G	A		.	.	.	SNP	.	.	SNP	.	SNP	SNP
707	T	T	T	T	G		.	.	.	SNP	.	.	SNP	.	SNP	SNP
708	T	T	T	T	C		.	.	.	SNP	.	.	SNP	.	SNP	SNP
711	T	T	T	T	C		.	.	.	SNP	.	.	SNP	.	SNP	SNP
712	G	G	G	G	A		.	.	.	SNP	.	.	SNP	.	SNP	SNP
715	G	G	G	G	A		.	.	.	SNP	.	.	SNP	.	SNP	SNP
732	C	C	C	C	T		.	.	.	SNP	.	.	SNP	.	SNP	SNP
735	G	G	G	G	A		.	.	.	SNP	.	.	SNP	.	SNP	SNP
738	G	G	G	G	A		.	.	.	SNP	.	.	SNP	.	SNP	SNP
762	G	G	G	G	A		.	.	.	SNP	.	.	SNP	.	SNP	SNP
770	G	G	G	G	C		.	.	.	SNP	.	.	SNP	.	SNP	SNP
774	G	G	G	G	C		.	.	.	SNP	.	.	SNP	.	SNP	SNP
778	A	A	A	A	G		.	.	.	SNP	.	.	SNP	.	SNP	SNP
818	A	A	A	A	G		.	.	.	SNP	.	.	SNP	.	SNP	SNP
850	C	C	C	C	A		.	.	.	SNP	.	.	SNP	.	SNP	SNP
861	T	T	T	T	C		.	.	.	SNP	.	.	SNP	.	SNP	SNP
872	T	T	T	T	G		.	.	.	SNP	.	.	SNP	.	SNP	SNP
896	C	C	C	C	T		.	.	.	SNP	.	.	SNP	.	SNP	SNP
902	T	T	T	T	C		.	.	.	SNP	.	.	SNP	.	SNP	SNP
960	A	A	A	A	T		.	.	.	SNP	.	.	SNP	.	SNP	SNP
977	T	T	T	T	G		.	.	.	SNP	.	.	SNP	.	SNP	SNP
980	A	A	A	A	G		.	.	.	SNP	.	.	SNP	.	SNP	SNP
1051	A	A	A	A	G		.	.	.	SNP	.	.	SNP	.	SNP	SNP
1086	A	A	A	A	C		.	.	.	SNP	.	.	SNP	.	SNP	SNP
1119	G	G	G	G	A		.	.	.	SNP	.	.	SNP	.	SNP	SNP
1158	T	T	T	T	C		.	.	.	SNP	.	.	SNP	.	SNP	SNP
1257	T	T	T	T	C		.	.	.	SNP	.	.	SNP	.	SNP	SNP
1623	A	A	A	A	G		.	.	.	SNP	.	.	SNP	.	SNP	SNP
1723	G	G	G	G	A		.	.	.	SNP	.	.	SNP	.	SNP	SNP
1824	C	C	C	C	T		.	.	.	SNP	.	.	SNP	.	SNP	SNP
1998	G	G	G	G	A		.	.	.	SNP	.	.	SNP	.	SNP	SNP
2041	G	G	G	G	A		.	.	.	SNP	.	.	SNP	.	SNP	SNP
2103	A	A	A	A	G		.	.	.	SNP	.	.	SNP	.	SNP	SNP
2418	A	A	A	A	G		.	.	.	SNP	.	.	SNP	.	SNP	SNP
2657	A	A	A	A	C		.	.	.	SNP	.	.	SNP	.	SNP	SNP
1	74	74	74	74	74	*	0	0	0	0	0	0	0	0	0	0
2	0	0	0	0	0	*	1	0	0	73	1	1	74	0	73	73
3						*	1	0	0	73	1	1	74	0	73	73
4						*
5						*	Table of SNP pmpE2s
6						*		J138	AR39	TW-183	Koala
7						*	CWL029	1	0	0	73
8						*	J138		1	1	74
9						*	AR39			0	73
10						*	TW-183				73
11						*
12						*
13						*
14						*
15						*
16						*
17						*
18						*
19						*
20						*
21						*
22						*
23						*
24						*
25						*
26						*
27						*
28						*
29						*
30						*
32						*
33						*
34						*
35						*
36						*
37						*
38						*
39						*
41						*
42						*
43						*
44						*
46						*
47						*
48						*
49						*
50						*
51						*
52						*
53						*
54						*
55						*
57						*
58						*
59						*
60						*
61						*
62						*
64						*
65						*
66						*
67						*
68						*
70						*
71						*
72						*
73						*
74						*
75						*
76						*
77						*
78						*
79						*
80						*
82						*
83						*
84						*
85						*
86						*
87						*
88						*
89						*
90						*
91						*
92						*
93						*
94						*
95						*
96						*
97						*
98						*
99						*
100						*
101						*
102						*
103						*
104						*
105						*
106						*
107						*
108						*
109						*
110						*
111						*
112						*
113						*
114						*
115						*
116						*
118						*
119						*
120						*
121						*
122						*
123						*
124						*
125						*
126						*
127						*
128						*
129						*
130						*
131						*
132						*
133						*
134						*
135						*
136						*
137						*
138						*
139						*
140						*
141						*
142						*
143						*
145						*
146						*
147						*
148						*
149						*
150						*
151						*
152						*
153						*
154						*
155						*
156						*
157						*
158						*
159						*
160						*
161						*
162						*
163						*
164						*
165						*
166						*
167						*
168						*
170						*
171						*
172						*
173						*
174						*
175						*
176						*
178						*
179						*
180						*
181						*
182						*
183						*
184						*
185						*
186						*
187						*
188						*
189						*
190						*
191						*
192						*
193						*
194						*
195						*
196						*
197						*
198						*
199						*
200						*
201						*
202						*
203						*
204						*
205						*
206						*
207						*
208						*
209						*
210						*
211						*
212						*
213						*
214						*
215						*
216						*
217						*
218						*
219						*
220						*
221						*
222						*
223						*
224						*
225						*
226						*
227						*
228						*
229						*
230						*
231						*
232						*
233						*
234						*
235						*
236						*
237						*
238						*
239						*
240						*
241						*
242						*
243						*
245						*
246						*
247						*
248						*
249						*
250						*
251						*
252						*
253						*
254						*
255						*
256						*
257						*
258						*
259						*
260						*
261						*
263						*
264						*
265						*
266						*
267						*
268						*
269						*
270						*
271						*
272						*
273						*
274						*
275						*
276						*
277						*
278						*
279						*
280						*
281						*
282						*
283						*
284						*
285						*
286						*
287						*
288						*
289						*
290						*
291						*
292						*
293						*
294						*
295						*
296						*
297						*
298						*
299						*
300						*
301						*
302						*
303						*
304						*
305						*
306						*
307						*
308						*
309						*
310						*
311						*
312						*
313						*
314						*
315						*
316						*
317						*
318						*
319						*
321						*
322						*
323						*
324						*
325						*
326						*
327						*
328						*
329						*
330						*
331						*
332						*
333						*
334						*
335						*
336						*
337						*
338						*
339						*
340						*
341						*
342						*
343						*
344						*
345						*
346						*
347						*
348						*
349						*
350						*
351						*
352						*
353						*
354						*
355						*
356						*
357						*
358						*
359						*
360						*
361						*
362						*
363						*
364						*
366						*
367						*
368						*
369						*
370						*
371						*
373						*
374						*
375						*
376						*
377						*
378						*
379						*
380						*
381						*
382						*
383						*
384						*
385						*
386						*
387						*
388						*
389						*
390						*
391						*
392						*
393						*
394						*
395						*
397						*
398						*
399						*
400						*
401						*
402						*
403						*
404						*
405						*
406						*
407						*
409						*
410						*
411						*
412						*
413						*
414						*
415						*
416						*
417						*
418						*
419						*
420						*
421						*
422						*
423						*
424						*
425						*
427						*
428						*
429						*
430						*
431						*
432						*
433						*
434						*
435						*
436						*
437						*
438						*
439						*
440						*
441						*
442						*
443						*
444						*
445						*
446						*
447						*
448						*
449						*
450						*
451						*
452						*
453						*
454						*
455						*
456						*
457						*
458						*
460						*
462						*
463						*
464						*
465						*
466						*
467						*
468						*
469						*
470						*
471						*
472						*
473						*
474						*
475						*
476						*
477						*
478						*
479						*
480						*
481						*
482						*
483						*
484						*
485						*
486						*
487						*
488						*
489						*
490						*
491						*
492						*
493						*
494						*
495						*
496						*
497						*
498						*
499						*
500						*
501						*
502						*
503						*
504						*
505						*
506						*
507						*
508						*
509						*
510						*
511						*
512						*
513						*
514						*
515						*
516						*
517						*
518						*
519						*
520						*
521						*
523						*
524						*
526						*
527						*
528						*
529						*
530						*
531						*
532						*
533						*
534						*
535						*
536						*
537						*
538						*
539						*
540						*
541						*
542						*
543						*
544						*
545						*
546						*
547						*
548						*
549						*
550						*
551						*
553						*
554						*
555						*
556						*
557						*
559						*
560						*
561						*
562						*
565						*
567						*
568						*
569						*
572						*
573						*
574						*
575						*
576						*
577						*
578						*
579						*
580						*
581						*
582						*
583						*
584						*
585						*
586						*
587						*
588						*
589						*
590						*
592						*
593						*
595						*
596						*
597						*
598						*
599						*
600						*
601						*
603						*
604						*
605						*
607						*
608						*
610						*
611						*
612						*
613						*
614						*
615						*
616						*
617						*
618						*
619						*
620						*
621						*
622						*
623						*
624						*
625						*
626						*
627						*
628						*
629						*
630						*
631						*
632						*
633						*
634						*
635						*
636						*
637						*
638						*
639						*
640						*
641						*
642						*
643						*
644						*
645						*
646						*
647						*
649						*
650						*
651						*
652						*
653						*
654						*
655						*
656						*
657						*
658						*
659						*
660						*
661						*
662						*
663						*
664						*
665						*
666						*
667						*
668						*
669						*
670						*
671						*
672						*
673						*
674						*
675						*
676						*
678						*
679						*
680						*
681						*
682						*
683						*
684						*
685						*
686						*
687						*
688						*
689						*
690						*
691						*
692						*
694						*
695						*
696						*
697						*
698						*
699						*
700						*
701						*
702						*
703						*
705						*
709						*
710						*
713						*
714						*
716						*
717						*
718						*
719						*
720						*
721						*
722						*
723						*
724						*
725						*
726						*
727						*
728						*
729						*
730						*
731						*
733						*
734						*
736						*
737						*
739						*
740						*
741						*
742						*
743						*
744						*
745						*
746						*
747						*
748						*
749						*
750						*
751						*
752						*
753						*
754						*
755						*
756						*
757						*
758						*
759						*
760						*
761						*
763						*
764						*
765						*
766						*
767						*
768						*
769						*
771						*
772						*
773						*
775						*
776						*
777						*
779						*
780						*
781						*
782						*
783						*
784						*
785						*
786						*
787						*
788						*
789						*
790						*
791						*
792						*
793						*
794						*
795						*
796						*
797						*
798						*
799						*
800						*
801						*
802						*
803						*
804						*
805						*
806						*
807						*
808						*
809						*
810						*
811						*
812						*
813						*
814						*
815						*
816						*
817						*
819						*
820						*
821						*
822						*
823						*
824						*
825						*
826						*
827						*
828						*
829						*
830						*
831						*
832						*
833						*
834						*
835						*
836						*
837						*
838						*
839						*
840						*
841						*
842						*
843						*
844						*
845						*
846						*
847						*
848						*
849						*
851						*
852						*
853						*
854						*
855						*
856						*
857						*
858						*
859						*
860						*
862						*
863						*
864						*
865						*
866						*
867						*
868						*
869						*
870						*
871						*
873						*
874						*
875						*
876						*
877						*
878						*
879						*
880						*
881						*
882						*
883						*
884						*
885						*
886						*
887						*
888						*
889						*
890						*
891						*
892						*
893						*
894						*
895						*
897						*
898						*
899						*
900						*
901						*
903						*
904						*
905						*
906						*
907						*
908						*
909						*
910						*
911						*
912						*
913						*
914						*
915						*
916						*
917						*
918						*
919						*
920						*
921						*
922						*
923						*
924						*
925						*
926						*
927						*
928						*
929						*
930						*
931						*
932						*
933						*
934						*
935						*
936						*
937						*
938						*
939						*
940						*
941						*
942						*
943						*
944						*
945						*
946						*
947						*
948						*
949						*
950						*
951						*
952						*
953						*
954						*
955						*
956						*
957						*
958						*
959						*
961						*
962						*
963						*
964						*
965						*
966						*
967						*
968						*
969						*
970						*
971						*
972						*
973						*
974						*
975						*
976						*
978						*
979						*
981						*
982						*
983						*
984						*
985						*
986						*
987						*
988						*
989						*
990						*
991						*
992						*
993						*
994						*
995						*
996						*
997						*
998						*
999						*
1000						*
1001						*
1002						*
1003						*
1004						*
1005						*
1006						*
1007						*
1008						*
1009						*
1010						*
1011						*
1012						*
1013						*
1014						*
1015						*
1016						*
1017						*
1018						*
1019						*
1020						*
1021						*
1022						*
1023						*
1024						*
1025						*
1026						*
1027						*
1028						*
1029						*
1030						*
1031						*
1032						*
1033						*
1034						*
1035						*
1036						*
1037						*
1038						*
1039						*
1040						*
1041						*
1042						*
1043						*
1044						*
1045						*
1046						*
1047						*
1048						*
1049						*
1050						*
1052						*
1053						*
1054						*
1055						*
1056						*
1057						*
1058						*
1059						*
1060						*
1061						*
1062						*
1063						*
1064						*
1065						*
1066						*
1067						*
1068						*
1069						*
1070						*
1071						*
1072						*
1073						*
1074						*
1075						*
1076						*
1077						*
1078						*
1079						*
1080						*
1081						*
1082						*
1083						*
1084						*
1085						*
1087						*
1088						*
1089						*
1090						*
1091						*
1092						*
1093						*
1094						*
1095						*
1096						*
1097						*
1098						*
1099						*
1100						*
1101						*
1102						*
1103						*
1104						*
1105						*
1106						*
1107						*
1108						*
1109						*
1110						*
1111						*
1112						*
1113						*
1114						*
1115						*
1116						*
1117						*
1118						*
1120						*
1121						*
1122						*
1123						*
1124						*
1125						*
1126						*
1127						*
1128						*
1129						*
1130						*
1131						*
1132						*
1133						*
1134						*
1135						*
1136						*
1137						*
1138						*
1139						*
1140						*
1141						*
1142						*
1143						*
1144						*
1145						*
1146						*
1147						*
1148						*
1149						*
1150						*
1151						*
1152						*
1153						*
1154						*
1155						*
1156						*
1157						*
1159						*
1160						*
1161						*
1162						*
1163						*
1164						*
1165						*
1166						*
1167						*
1168						*
1169						*
1170						*
1171						*
1172						*
1173						*
1174						*
1175						*
1176						*
1177						*
1178						*
1179						*
1180						*
1181						*
1182						*
1183						*
1184						*
1185						*
1186						*
1187						*
1188						*
1189						*
1190						*
1191						*
1192						*
1193						*
1194						*
1195						*
1196						*
1197						*
1198						*
1199						*
1200						*
1201						*
1202						*
1203						*
1204						*
1205						*
1206						*
1207						*
1208						*
1209						*
1210						*
1211						*
1212						*
1213						*
1214						*
1215						*
1216						*
1217						*
1218						*
1219						*
1220						*
1221						*
1222						*
1223						*
1224						*
1225						*
1226						*
1227						*
1228						*
1229						*
1230						*
1231						*
1232						*
1233						*
1234						*
1235						*
1236						*
1237						*
1238						*
1239						*
1240						*
1241						*
1242						*
1243						*
1244						*
1245						*
1246						*
1247						*
1248						*
1249						*
1250						*
1251						*
1252						*
1253						*
1254						*
1255						*
1256						*
1258						*
1259						*
1260						*
1261						*
1262						*
1263						*
1264						*
1265						*
1266						*
1267						*
1268						*
1269						*
1270						*
1271						*
1272						*
1273						*
1274						*
1275						*
1276						*
1277						*
1278						*
1279						*
1280						*
1281						*
1282						*
1283						*
1284						*
1285						*
1286						*
1287						*
1288						*
1289						*
1290						*
1291						*
1292						*
1293						*
1294						*
1295						*
1296						*
1297						*
1298						*
1299						*
1300						*
1301						*
1302						*
1303						*
1304						*
1305						*
1306						*
1307						*
1308						*
1309						*
1310						*
1311						*
1312						*
1313						*
1314						*
1315						*
1316						*
1317						*
1318						*
1319						*
1320						*
1321						*
1322						*
1323						*
1324						*
1325						*
1326						*
1327						*
1328						*
1329						*
1330						*
1331						*
1332						*
1333						*
1334						*
1335						*
1336						*
1337						*
1338						*
1339						*
1340						*
1341						*
1342						*
1343						*
1344						*
1345						*
1346						*
1347						*
1348						*
1349						*
1350						*
1351						*
1352						*
1353						*
1354						*
1355						*
1356						*
1357						*
1358						*
1359						*
1360						*
1361						*
1362						*
1363						*
1364						*
1365						*
1366						*
1367						*
1368						*
1369						*
1370						*
1371						*
1372						*
1373						*
1374						*
1375						*
1376						*
1377						*
1378						*
1379						*
1380						*
1381						*
1382						*
1383						*
1384						*
1385						*
1386						*
1387						*
1388						*
1389						*
1390						*
1391						*
1392						*
1393						*
1394						*
1395						*
1396						*
1397						*
1398						*
1399						*
1400						*
1401						*
1402						*
1403						*
1404						*
1405						*
1406						*
1407						*
1408						*
1409						*
1410						*
1411						*
1412						*
1413						*
1414						*
1415						*
1416						*
1417						*
1418						*
1419						*
1420						*
1421						*
1422						*
1423						*
1424						*
1425						*
1426						*
1427						*
1428						*
1429						*
1430						*
1431						*
1432						*
1433						*
1434						*
1435						*
1436						*
1437						*
1438						*
1439						*
1440						*
1441						*
1442						*
1443						*
1444						*
1445						*
1446						*
1447						*
1448						*
1449						*
1450						*
1451						*
1452						*
1453						*
1454						*
1455						*
1456						*
1457						*
1458						*
1459						*
1460						*
1461						*
1462						*
1463						*
1464						*
1465						*
1466						*
1467						*
1468						*
1469						*
1470						*
1471						*
1472						*
1473						*
1474						*
1475						*
1476						*
1477						*
1478						*
1479						*
1480						*
1481						*
1482						*
1483						*
1484						*
1485						*
1486						*
1487						*
1488						*
1489						*
1490						*
1491						*
1492						*
1493						*
1494						*
1495						*
1496						*
1497						*
1498						*
1499						*
1500						*
1501						*
1502						*
1503						*
1504						*
1505						*
1506						*
1507						*
1508						*
1509						*
1510						*
1511						*
1512						*
1513						*
1514						*
1515						*
1516						*
1517						*
1518						*
1519						*
1520						*
1521						*
1522						*
1523						*
1524						*
1525						*
1526						*
1527						*
1528						*
1529						*
1530						*
1531						*
1532						*
1533						*
1534						*
1535						*
1536						*
1537						*
1538						*
1539						*
1540						*
1541						*
1542						*
1543						*
1544						*
1545						*
1546						*
1547						*
1548						*
1549						*
1550						*
1551						*
1552						*
1553						*
1554						*
1555						*
1556						*
1557						*
1558						*
1559						*
1560						*
1561						*
1562						*
1563						*
1564						*
1565						*
1566						*
1567						*
1568						*
1569						*
1570						*
1571						*
1572						*
1573						*
1574						*
1575						*
1576						*
1577						*
1578						*
1579						*
1580						*
1581						*
1582						*
1583						*
1584						*
1585						*
1586						*
1587						*
1588						*
1589						*
1590						*
1591						*
1592						*
1593						*
1594						*
1595						*
1596						*
1597						*
1598						*
1599						*
1600						*
1601						*
1602						*
1603						*
1604						*
1605						*
1606						*
1607						*
1608						*
1609						*
1610						*
1611						*
1612						*
1613						*
1614						*
1615						*
1616						*
1617						*
1618						*
1619						*
1620						*
1621						*
1622						*
1624						*
1625						*
1626						*
1627						*
1628						*
1629						*
1630						*
1631						*
1632						*
1633						*
1634						*
1635						*
1636						*
1637						*
1638						*
1639						*
1640						*
1641						*
1642						*
1643						*
1644						*
1645						*
1646						*
1647						*
1648						*
1649						*
1650						*
1651						*
1652						*
1653						*
1654						*
1655						*
1656						*
1657						*
1658						*
1659						*
1660						*
1661						*
1662						*
1663						*
1664						*
1665						*
1666						*
1667						*
1668						*
1669						*
1670						*
1671						*
1672						*
1673						*
1674						*
1675						*
1676						*
1677						*
1678						*
1679						*
1680						*
1681						*
1682						*
1683						*
1684						*
1685						*
1686						*
1687						*
1688						*
1689						*
1690						*
1691						*
1692						*
1693						*
1694						*
1695						*
1696						*
1697						*
1698						*
1699						*
1700						*
1701						*
1702						*
1703						*
1704						*
1705						*
1706						*
1707						*
1708						*
1709						*
1710						*
1711						*
1712						*
1713						*
1714						*
1715						*
1716						*
1717						*
1718						*
1719						*
1720						*
1721						*
1722						*
1724						*
1725						*
1726						*
1727						*
1728						*
1729						*
1730						*
1731						*
1732						*
1733						*
1734						*
1735						*
1736						*
1737						*
1738						*
1739						*
1740						*
1741						*
1742						*
1743						*
1744						*
1745						*
1746						*
1747						*
1748						*
1749						*
1750						*
1751						*
1752						*
1753						*
1754						*
1755						*
1756						*
1757						*
1758						*
1759						*
1760						*
1761						*
1762						*
1763						*
1764						*
1765						*
1766						*
1767						*
1768						*
1769						*
1770						*
1771						*
1772						*
1773						*
1774						*
1775						*
1776						*
1777						*
1778						*
1779						*
1780						*
1781						*
1782						*
1783						*
1784						*
1785						*
1786						*
1787						*
1788						*
1789						*
1790						*
1791						*
1792						*
1793						*
1794						*
1795						*
1796						*
1797						*
1798						*
1799						*
1800						*
1801						*
1802						*
1803						*
1804						*
1805						*
1806						*
1807						*
1808						*
1809						*
1810						*
1811						*
1812						*
1813						*
1814						*
1815						*
1816						*
1817						*
1818						*
1819						*
1820						*
1821						*
1822						*
1823						*
1825						*
1826						*
1827						*
1828						*
1829						*
1830						*
1831						*
1832						*
1833						*
1834						*
1835						*
1836						*
1837						*
1838						*
1839						*
1840						*
1841						*
1842						*
1843						*
1844						*
1845						*
1846						*
1847						*
1848						*
1849						*
1850						*
1851						*
1852						*
1853						*
1854						*
1855						*
1856						*
1857						*
1858						*
1859						*
1860						*
1861						*
1862						*
1863						*
1864						*
1865						*
1866						*
1867						*
1868						*
1869						*
1870						*
1871						*
1872						*
1873						*
1874						*
1875						*
1876						*
1877						*
1878						*
1879						*
1880						*
1881						*
1882						*
1883						*
1884						*
1885						*
1886						*
1887						*
1888						*
1889						*
1890						*
1891						*
1892						*
1893						*
1894						*
1895						*
1896						*
1897						*
1898						*
1899						*
1900						*
1901						*
1902						*
1903						*
1904						*
1905						*
1906						*
1907						*
1908						*
1909						*
1910						*
1911						*
1912						*
1913						*
1914						*
1915						*
1916						*
1917						*
1918						*
1919						*
1920						*
1921						*
1922						*
1923						*
1924						*
1925						*
1926						*
1927						*
1928						*
1929						*
1930						*
1931						*
1932						*
1933						*
1934						*
1935						*
1936						*
1937						*
1938						*
1939						*
1940						*
1941						*
1942						*
1943						*
1944						*
1945						*
1946						*
1947						*
1948						*
1949						*
1950						*
1951						*
1952						*
1953						*
1954						*
1955						*
1956						*
1957						*
1958						*
1959						*
1960						*
1961						*
1962						*
1963						*
1964						*
1965						*
1966						*
1967						*
1968						*
1969						*
1970						*
1971						*
1972						*
1973						*
1974						*
1975						*
1976						*
1977						*
1978						*
1979						*
1980						*
1981						*
1982						*
1983						*
1984						*
1985						*
1986						*
1987						*
1988						*
1989						*
1990						*
1991						*
1992						*
1993						*
1994						*
[truncated: 806 more rows]

## Sheet: E3
Position	AR39	J138	CWL029	TW-183	Koala		AR39J138	AR39CWL029	AR39TW-183	AR39Koala	J138CWL029	J138TW-183	J138Koala	CWL029TW-183	CWL029Koala	TW-183Koala
1	T	T	T	-	-		.	.	SNP	SNP	.	SNP	SNP	SNP	SNP	.
2	T	T	T	-	-		.	.	SNP	SNP	.	SNP	SNP	SNP	SNP	.
3	G	G	G	-	-		.	.	SNP	SNP	.	SNP	SNP	SNP	SNP	.
4	A	A	A	-	-		.	.	SNP	SNP	.	SNP	SNP	SNP	SNP	.
5	T	T	T	-	-		.	.	SNP	SNP	.	SNP	SNP	SNP	SNP	.
6	G	G	G	-	-		.	.	SNP	SNP	.	SNP	SNP	SNP	SNP	.
7	A	A	A	-	-		.	.	SNP	SNP	.	SNP	SNP	SNP	SNP	.
8	T	T	T	-	-		.	.	SNP	SNP	.	SNP	SNP	SNP	SNP	.
9	T	T	T	-	-		.	.	SNP	SNP	.	SNP	SNP	SNP	SNP	.
10	T	T	T	-	-		.	.	SNP	SNP	.	SNP	SNP	SNP	SNP	.
11	T	T	T	-	-		.	.	SNP	SNP	.	SNP	SNP	SNP	SNP	.
12	T	T	T	-	-		.	.	SNP	SNP	.	SNP	SNP	SNP	SNP	.
13	T	T	T	-	-		.	.	SNP	SNP	.	SNP	SNP	SNP	SNP	.
14	A	A	A	-	-		.	.	SNP	SNP	.	SNP	SNP	SNP	SNP	.
15	T	T	T	-	-		.	.	SNP	SNP	.	SNP	SNP	SNP	SNP	.
16	G	G	G	-	-		.	.	SNP	SNP	.	SNP	SNP	SNP	SNP	.
17	A	A	A	-	-		.	.	SNP	SNP	.	SNP	SNP	SNP	SNP	.
18	C	C	C	-	-		.	.	SNP	SNP	.	SNP	SNP	SNP	SNP	.
19	A	A	A	-	-		.	.	SNP	SNP	.	SNP	SNP	SNP	SNP	.
20	A	A	A	-	-		.	.	SNP	SNP	.	SNP	SNP	SNP	SNP	.
21	A	A	A	-	-		.	.	SNP	SNP	.	SNP	SNP	SNP	SNP	.
22	C	C	C	-	-		.	.	SNP	SNP	.	SNP	SNP	SNP	SNP	.
23	T	T	T	-	-		.	.	SNP	SNP	.	SNP	SNP	SNP	SNP	.
24	C	C	C	-	-		.	.	SNP	SNP	.	SNP	SNP	SNP	SNP	.
25	T	T	T	-	-		.	.	SNP	SNP	.	SNP	SNP	SNP	SNP	.
26	A	A	A	-	-		.	.	SNP	SNP	.	SNP	SNP	SNP	SNP	.
27	T	T	T	-	-		.	.	SNP	SNP	.	SNP	SNP	SNP	SNP	.
28	T	T	T	-	-		.	.	SNP	SNP	.	SNP	SNP	SNP	SNP	.
29	T	T	T	-	-		.	.	SNP	SNP	.	SNP	SNP	SNP	SNP	.
30	T	T	T	-	-		.	.	SNP	SNP	.	SNP	SNP	SNP	SNP	.
31	C	C	C	-	-		.	.	SNP	SNP	.	SNP	SNP	SNP	SNP	.
32	A	A	A	-	-		.	.	SNP	SNP	.	SNP	SNP	SNP	SNP	.
33	T	T	T	-	-		.	.	SNP	SNP	.	SNP	SNP	SNP	SNP	.
34	A	A	A	-	-		.	.	SNP	SNP	.	SNP	SNP	SNP	SNP	.
35	T	T	T	-	-		.	.	SNP	SNP	.	SNP	SNP	SNP	SNP	.
36	C	C	C	-	-		.	.	SNP	SNP	.	SNP	SNP	SNP	SNP	.
37	A	A	A	-	-		.	.	SNP	SNP	.	SNP	SNP	SNP	SNP	.
38	A	A	A	-	-		.	.	SNP	SNP	.	SNP	SNP	SNP	SNP	.
39	A	A	A	-	-		.	.	SNP	SNP	.	SNP	SNP	SNP	SNP	.
40	G	G	G	-	-		.	.	SNP	SNP	.	SNP	SNP	SNP	SNP	.
41	T	T	T	-	-		.	.	SNP	SNP	.	SNP	SNP	SNP	SNP	.
42	T	T	T	-	-		.	.	SNP	SNP	.	SNP	SNP	SNP	SNP	.
43	T	T	T	-	-		.	.	SNP	SNP	.	SNP	SNP	SNP	SNP	.
44	G	G	G	-	-		.	.	SNP	SNP	.	SNP	SNP	SNP	SNP	.
45	G	G	G	-	-		.	.	SNP	SNP	.	SNP	SNP	SNP	SNP	.
46	A	A	A	-	-		.	.	SNP	SNP	.	SNP	SNP	SNP	SNP	.
47	T	T	T	-	-		.	.	SNP	SNP	.	SNP	SNP	SNP	SNP	.
48	G	G	G	-	-		.	.	SNP	SNP	.	SNP	SNP	SNP	SNP	.
49	T	T	T	-	-		.	.	SNP	SNP	.	SNP	SNP	SNP	SNP	.
50	T	T	T	-	-		.	.	SNP	SNP	.	SNP	SNP	SNP	SNP	.
51	T	T	T	-	-		.	.	SNP	SNP	.	SNP	SNP	SNP	SNP	.
293	T	T	T	T	A		.	.	.	SNP	.	.	SNP	.	SNP	SNP
405	C	C	C	C	T		.	.	.	SNP	.	.	SNP	.	SNP	SNP
429	C	C	C	C	T		.	.	.	SNP	.	.	SNP	.	SNP	SNP
437	G	G	G	G	A		.	.	.	SNP	.	.	SNP	.	SNP	SNP
439	G	G	G	G	A		.	.	.	SNP	.	.	SNP	.	SNP	SNP
446	G	G	G	G	T		.	.	.	SNP	.	.	SNP	.	SNP	SNP
486	G	G	G	G	T		.	.	.	SNP	.	.	SNP	.	SNP	SNP
529	A	A	A	A	C		.	.	.	SNP	.	.	SNP	.	SNP	SNP
534	T	T	T	T	C		.	.	.	SNP	.	.	SNP	.	SNP	SNP
540	G	G	A	A	A		.	SNP	SNP	SNP	SNP	SNP	SNP	.	.	.
543	T	T	T	T	C		.	.	.	SNP	.	.	SNP	.	SNP	SNP
544	A	A	A	A	G		.	.	.	SNP	.	.	SNP	.	SNP	SNP
570	A	A	A	A	G		.	.	.	SNP	.	.	SNP	.	SNP	SNP
573	A	A	A	A	C		.	.	.	SNP	.	.	SNP	.	SNP	SNP
574	C	C	C	C	A		.	.	.	SNP	.	.	SNP	.	SNP	SNP
663	T	T	T	T	C		.	.	.	SNP	.	.	SNP	.	SNP	SNP
715	T	T	T	T	G		.	.	.	SNP	.	.	SNP	.	SNP	SNP
724	G	G	G	G	A		.	.	.	SNP	.	.	SNP	.	SNP	SNP
736	A	A	A	A	G		.	.	.	SNP	.	.	SNP	.	SNP	SNP
785	-	-	-	-	G		.	.	.	SNP	.	.	SNP	.	SNP	SNP
789	T	T	T	T	C		.	.	.	SNP	.	.	SNP	.	SNP	SNP
808	G	G	G	G	A		.	.	.	SNP	.	.	SNP	.	SNP	SNP
812	T	T	T	T	G		.	.	.	SNP	.	.	SNP	.	SNP	SNP
822	A	A	A	A	G		.	.	.	SNP	.	.	SNP	.	SNP	SNP
850	C	C	C	C	A		.	.	.	SNP	.	.	SNP	.	SNP	SNP
865	A	A	A	A	G		.	.	.	SNP	.	.	SNP	.	SNP	SNP
909	C	C	C	C	T		.	.	.	SNP	.	.	SNP	.	SNP	SNP
925	G	G	G	G	A		.	.	.	SNP	.	.	SNP	.	SNP	SNP
928	A	A	A	A	G		.	.	.	SNP	.	.	SNP	.	SNP	SNP
966	A	A	A	A	C		.	.	.	SNP	.	.	SNP	.	SNP	SNP
984	C	C	C	C	A		.	.	.	SNP	.	.	SNP	.	SNP	SNP
1008	C	C	C	C	T		.	.	.	SNP	.	.	SNP	.	SNP	SNP
1011	C	C	C	C	T		.	.	.	SNP	.	.	SNP	.	SNP	SNP
1125	C	C	C	C	T		.	.	.	SNP	.	.	SNP	.	SNP	SNP
1182	A	A	A	A	C		.	.	.	SNP	.	.	SNP	.	SNP	SNP
1203	T	T	T	T	C		.	.	.	SNP	.	.	SNP	.	SNP	SNP
1230	A	A	A	A	C		.	.	.	SNP	.	.	SNP	.	SNP	SNP
1233	A	A	A	A	T		.	.	.	SNP	.	.	SNP	.	SNP	SNP
1329	C	C	C	C	T		.	.	.	SNP	.	.	SNP	.	SNP	SNP
1396	T	T	T	T	C		.	.	.	SNP	.	.	SNP	.	SNP	SNP
1487	T	T	T	T	C		.	.	.	SNP	.	.	SNP	.	SNP	SNP
1555	A	A	A	A	G		.	.	.	SNP	.	.	SNP	.	SNP	SNP
1560	G	G	G	G	T		.	.	.	SNP	.	.	SNP	.	SNP	SNP
1566	T	T	T	T	C		.	.	.	SNP	.	.	SNP	.	SNP	SNP
1636	A	A	A	A	G		.	.	.	SNP	.	.	SNP	.	SNP	SNP
1665	C	C	C	C	T		.	.	.	SNP	.	.	SNP	.	SNP	SNP
1757	C	C	C	C	-		.	.	.	SNP	.	.	SNP	.	SNP	SNP
1918	T	T	T	T	C		.	.	.	SNP	.	.	SNP	.	SNP	SNP
1955	G	G	G	G	C		.	.	.	SNP	.	.	SNP	.	SNP	SNP
1963	C	C	C	C	T		.	.	.	SNP	.	.	SNP	.	SNP	SNP
1984	C	C	C	C	G		.	.	.	SNP	.	.	SNP	.	SNP	SNP
1994	A	A	A	A	G		.	.	.	SNP	.	.	SNP	.	SNP	SNP
1999	T	T	T	T	C		.	.	.	SNP	.	.	SNP	.	SNP	SNP
2006	T	T	T	T	C		.	.	.	SNP	.	.	SNP	.	SNP	SNP
2014	G	G	G	G	A		.	.	.	SNP	.	.	SNP	.	SNP	SNP
2026	C	C	C	C	T		.	.	.	SNP	.	.	SNP	.	SNP	SNP
2032	G	G	G	G	C		.	.	.	SNP	.	.	SNP	.	SNP	SNP
2033	T	T	T	T	C		.	.	.	SNP	.	.	SNP	.	SNP	SNP
2042	C	C	C	C	G		.	.	.	SNP	.	.	SNP	.	SNP	SNP
2043	G	G	G	G	A		.	.	.	SNP	.	.	SNP	.	SNP	SNP
2046	T	T	T	T	C		.	.	.	SNP	.	.	SNP	.	SNP	SNP
2051	C	C	C	C	T		.	.	.	SNP	.	.	SNP	.	SNP	SNP
2062	C	C	C	C	T		.	.	.	SNP	.	.	SNP	.	SNP	SNP
2067	A	A	A	A	C		.	.	.	SNP	.	.	SNP	.	SNP	SNP
2075	G	G	G	G	A		.	.	.	SNP	.	.	SNP	.	SNP	SNP
2076	A	A	A	A	G		.	.	.	SNP	.	.	SNP	.	SNP	SNP
2080	T	T	T	T	C		.	.	.	SNP	.	.	SNP	.	SNP	SNP
2092	G	G	G	G	A		.	.	.	SNP	.	.	SNP	.	SNP	SNP
2099	C	C	C	C	T		.	.	.	SNP	.	.	SNP	.	SNP	SNP
2101	C	C	C	C	A		.	.	.	SNP	.	.	SNP	.	SNP	SNP
2104	G	G	G	G	C		.	.	.	SNP	.	.	SNP	.	SNP	SNP
2122	T	T	T	T	C		.	.	.	SNP	.	.	SNP	.	SNP	SNP
2146	C	C	C	C	T		.	.	.	SNP	.	.	SNP	.	SNP	SNP
2155	T	T	T	T	C		.	.	.	SNP	.	.	SNP	.	SNP	SNP
2164	C	C	C	C	T		.	.	.	SNP	.	.	SNP	.	SNP	SNP
2170	A	A	A	A	C		.	.	.	SNP	.	.	SNP	.	SNP	SNP
2173	A	A	A	A	C		.	.	.	SNP	.	.	SNP	.	SNP	SNP
2192	G	G	G	G	A		.	.	.	SNP	.	.	SNP	.	SNP	SNP
2197	A	A	A	A	C		.	.	.	SNP	.	.	SNP	.	SNP	SNP
2198	C	C	C	C	T		.	.	.	SNP	.	.	SNP	.	SNP	SNP
2199	G	G	G	G	C		.	.	.	SNP	.	.	SNP	.	SNP	SNP
2200	A	A	A	A	T		.	.	.	SNP	.	.	SNP	.	SNP	SNP
2203	T	T	T	T	C		.	.	.	SNP	.	.	SNP	.	SNP	SNP
2205	G	G	G	G	A		.	.	.	SNP	.	.	SNP	.	SNP	SNP
2206	T	T	T	T	G		.	.	.	SNP	.	.	SNP	.	SNP	SNP
2213	T	T	T	T	C		.	.	.	SNP	.	.	SNP	.	SNP	SNP
2251	T	T	T	T	G		.	.	.	SNP	.	.	SNP	.	SNP	SNP
2259	C	C	C	C	A		.	.	.	SNP	.	.	SNP	.	SNP	SNP
2260	A	A	A	A	C		.	.	.	SNP	.	.	SNP	.	SNP	SNP
2262	G	G	G	G	A		.	.	.	SNP	.	.	SNP	.	SNP	SNP
2265	C	C	C	C	A		.	.	.	SNP	.	.	SNP	.	SNP	SNP
2268	C	C	C	C	T		.	.	.	SNP	.	.	SNP	.	SNP	SNP
2281	C	C	C	C	T		.	.	.	SNP	.	.	SNP	.	SNP	SNP
2290	A	A	A	A	G		.	.	.	SNP	.	.	SNP	.	SNP	SNP
2293	A	A	A	A	G		.	.	.	SNP	.	.	SNP	.	SNP	SNP
2299	C	C	C	C	T		.	.	.	SNP	.	.	SNP	.	SNP	SNP
2302	C	C	C	C	T		.	.	.	SNP	.	.	SNP	.	SNP	SNP
2311	C	C	C	C	T		.	.	.	SNP	.	.	SNP	.	SNP	SNP
2319	G	G	G	G	A		.	.	.	SNP	.	.	SNP	.	SNP	SNP
2320	G	G	G	G	A		.	.	.	SNP	.	.	SNP	.	SNP	SNP
2327	A	A	A	A	C		.	.	.	SNP	.	.	SNP	.	SNP	SNP
2329	C	C	C	C	A		.	.	.	SNP	.	.	SNP	.	SNP	SNP
2337	G	G	G	G	C		.	.	.	SNP	.	.	SNP	.	SNP	SNP
2338	G	G	G	G	A		.	.	.	SNP	.	.	SNP	.	SNP	SNP
2341	A	A	A	A	C		.	.	.	SNP	.	.	SNP	.	SNP	SNP
2344	C	C	C	C	G		.	.	.	SNP	.	.	SNP	.	SNP	SNP
2345	C	C	C	C	A		.	.	.	SNP	.	.	SNP	.	SNP	SNP
2349	G	G	G	G	C		.	.	.	SNP	.	.	SNP	.	SNP	SNP
2350	T	T	T	T	C		.	.	.	SNP	.	.	SNP	.	SNP	SNP
2372	A	A	A	A	C		.	.	.	SNP	.	.	SNP	.	SNP	SNP
2376	T	T	T	T	A		.	.	.	SNP	.	.	SNP	.	SNP	SNP
2390	G	G	G	G	A		.	.	.	SNP	.	.	SNP	.	SNP	SNP
2394	T	T	T	T	C		.	.	.	SNP	.	.	SNP	.	SNP	SNP
2401	A	A	A	A	G		.	.	.	SNP	.	.	SNP	.	SNP	SNP
2404	G	G	G	G	A		.	.	.	SNP	.	.	SNP	.	SNP	SNP
2410	C	C	C	C	T		.	.	.	SNP	.	.	SNP	.	SNP	SNP
2411	A	A	A	A	G		.	.	.	SNP	.	.	SNP	.	SNP	SNP
2413	A	A	A	A	G		.	.	.	SNP	.	.	SNP	.	SNP	SNP
2437	G	G	G	G	A		.	.	.	SNP	.	.	SNP	.	SNP	SNP
2439	T	T	T	T	C		.	.	.	SNP	.	.	SNP	.	SNP	SNP
2458	A	A	A	A	G		.	.	.	SNP	.	.	SNP	.	SNP	SNP
2464	A	A	A	A	G		.	.	.	SNP	.	.	SNP	.	SNP	SNP
2465	C	C	C	C	T		.	.	.	SNP	.	.	SNP	.	SNP	SNP
2467	A	A	A	A	G		.	.	.	SNP	.	.	SNP	.	SNP	SNP
2479	C	C	C	C	A		.	.	.	SNP	.	.	SNP	.	SNP	SNP
2482	C	C	C	C	T		.	.	.	SNP	.	.	SNP	.	SNP	SNP
2489	G	G	G	G	C		.	.	.	SNP	.	.	SNP	.	SNP	SNP
2497	G	G	G	G	A		.	.	.	SNP	.	.	SNP	.	SNP	SNP
2500	C	C	C	C	A		.	.	.	SNP	.	.	SNP	.	SNP	SNP
2506	C	C	C	C	T		.	.	.	SNP	.	.	SNP	.	SNP	SNP
2508	G	G	G	G	A		.	.	.	SNP	.	.	SNP	.	SNP	SNP
2509	T	T	T	T	A		.	.	.	SNP	.	.	SNP	.	SNP	SNP
2523	G	G	G	G	A		.	.	.	SNP	.	.	SNP	.	SNP	SNP
2526	G	G	G	G	C		.	.	.	SNP	.	.	SNP	.	SNP	SNP
2533	G	G	G	G	C		.	.	.	SNP	.	.	SNP	.	SNP	SNP
2539	G	G	G	G	T		.	.	.	SNP	.	.	SNP	.	SNP	SNP
2542	C	C	C	C	T		.	.	.	SNP	.	.	SNP	.	SNP	SNP
2551	T	T	T	T	G		.	.	.	SNP	.	.	SNP	.	SNP	SNP
2554	A	A	A	A	G		.	.	.	SNP	.	.	SNP	.	SNP	SNP
2555	G	G	G	G	A		.	.	.	SNP	.	.	SNP	.	SNP	SNP
2556	A	A	A	A	G		.	.	.	SNP	.	.	SNP	.	SNP	SNP
2561	A	A	A	A	G		.	.	.	SNP	.	.	SNP	.	SNP	SNP
2562	T	T	T	T	C		.	.	.	SNP	.	.	SNP	.	SNP	SNP
2572	C	C	C	C	T		.	.	.	SNP	.	.	SNP	.	SNP	SNP
2573	C	C	C	C	A		.	.	.	SNP	.	.	SNP	.	SNP	SNP
2576	C	C	C	C	A		.	.	.	SNP	.	.	SNP	.	SNP	SNP
2579	A	A	A	A	G		.	.	.	SNP	.	.	SNP	.	SNP	SNP
2587	C	C	C	C	A		.	.	.	SNP	.	.	SNP	.	SNP	SNP
2590	T	T	T	T	C		.	.	.	SNP	.	.	SNP	.	SNP	SNP
2592	C	C	C	C	T		.	.	.	SNP	.	.	SNP	.	SNP	SNP
2608	C	C	C	C	T		.	.	.	SNP	.	.	SNP	.	SNP	SNP
2641	T	T	T	T	C		.	.	.	SNP	.	.	SNP	.	SNP	SNP
2644	T	T	T	T	G		.	.	.	SNP	.	.	SNP	.	SNP	SNP
2645	A	A	A	A	G		.	.	.	SNP	.	.	SNP	.	SNP	SNP
2646	T	T	T	T	-		.	.	.	SNP	.	.	SNP	.	SNP	SNP
2647	C	C	C	C	-		.	.	.	SNP	.	.	SNP	.	SNP	SNP
2648	C	C	C	C	-		.	.	.	SNP	.	.	SNP	.	SNP	SNP
2650	C	C	C	C	T		.	.	.	SNP	.	.	SNP	.	SNP	SNP
2656	A	A	A	A	G		.	.	.	SNP	.	.	SNP	.	SNP	SNP
2665	G	G	G	G	A		.	.	.	SNP	.	.	SNP	.	SNP	SNP
2674	C	C	C	C	T		.	.	.	SNP	.	.	SNP	.	SNP	SNP
2677	C	C	C	C	T		.	.	.	SNP	.	.	SNP	.	SNP	SNP
2678	G	G	G	G	A		.	.	.	SNP	.	.	SNP	.	SNP	SNP
2683	T	T	T	T	A		.	.	.	SNP	.	.	SNP	.	SNP	SNP
2695	A	A	A	A	G		.	.	.	SNP	.	.	SNP	.	SNP	SNP
2704	A	A	A	A	T		.	.	.	SNP	.	.	SNP	.	SNP	SNP
2708	A	A	A	A	C		.	.	.	SNP	.	.	SNP	.	SNP	SNP
2710	G	G	G	G	A		.	.	.	SNP	.	.	SNP	.	SNP	SNP
2711	T	T	T	T	C		.	.	.	SNP	.	.	SNP	.	SNP	SNP
2713	C	C	C	C	G		.	.	.	SNP	.	.	SNP	.	SNP	SNP
2716	G	G	G	G	T		.	.	.	SNP	.	.	SNP	.	SNP	SNP
2719	A	A	A	A	C		.	.	.	SNP	.	.	SNP	.	SNP	SNP
2723	C	C	C	C	A		.	.	.	SNP	.	.	SNP	.	SNP	SNP
2725	C	C	C	C	A		.	.	.	SNP	.	.	SNP	.	SNP	SNP
2726	A	A	A	A	G		.	.	.	SNP	.	.	SNP	.	SNP	SNP
2731	C	C	C	C	T		.	.	.	SNP	.	.	SNP	.	SNP	SNP
2734	T	T	T	T	C		.	.	.	SNP	.	.	SNP	.	SNP	SNP
2740	A	A	A	A	T		.	.	.	SNP	.	.	SNP	.	SNP	SNP
2745	C	C	C	C	A		.	.	.	SNP	.	.	SNP	.	SNP	SNP
2750	C	C	C	C	G		.	.	.	SNP	.	.	SNP	.	SNP	SNP
2767	C	C	C	C	T		.	.	.	SNP	.	.	SNP	.	SNP	SNP
2773	T	T	T	T	C		.	.	.	SNP	.	.	SNP	.	SNP	SNP
2774	T	T	T	T	G		.	.	.	SNP	.	.	SNP	.	SNP	SNP
2777	G	G	G	G	C		.	.	.	SNP	.	.	SNP	.	SNP	SNP
2779	A	A	A	A	C		.	.	.	SNP	.	.	SNP	.	SNP	SNP
2780	G	G	G	G	T		.	.	.	SNP	.	.	SNP	.	SNP	SNP
2782	T	T	T	T	C		.	.	.	SNP	.	.	SNP	.	SNP	SNP
2789	A	A	A	A	G		.	.	.	SNP	.	.	SNP	.	SNP	SNP
2805	A	A	A	A	G		.	.	.	SNP	.	.	SNP	.	SNP	SNP
2809	T	T	T	T	C		.	.	.	SNP	.	.	SNP	.	SNP	SNP
2811	T	T	T	T	C		.	.	.	SNP	.	.	SNP	.	SNP	SNP
2816	A	A	A	A	C		.	.	.	SNP	.	.	SNP	.	SNP	SNP
2819	G	G	G	G	A		.	.	.	SNP	.	.	SNP	.	SNP	SNP
2821	A	A	A	A	C		.	.	.	SNP	.	.	SNP	.	SNP	SNP
2824	C	C	C	C	T		.	.	.	SNP	.	.	SNP	.	SNP	SNP
2825	T	T	T	T	C		.	.	.	SNP	.	.	SNP	.	SNP	SNP
2830	C	C	C	C	T		.	.	.	SNP	.	.	SNP	.	SNP	SNP
2831	T	T	T	T	C		.	.	.	SNP	.	.	SNP	.	SNP	SNP
2836	T	T	T	T	C		.	.	.	SNP	.	.	SNP	.	SNP	SNP
2842	A	A	A	A	T		.	.	.	SNP	.	.	SNP	.	SNP	SNP
2857	G	G	G	G	T		.	.	.	SNP	.	.	SNP	.	SNP	SNP
2878	T	T	T	T	G		.	.	.	SNP	.	.	SNP	.	SNP	SNP
2887	G	G	G	G	A		.	.	.	SNP	.	.	SNP	.	SNP	SNP
2890	T	T	T	T	C		.	.	.	SNP	.	.	SNP	.	SNP	SNP
2892	A	A	A	A	G		.	.	.	SNP	.	.	SNP	.	SNP	SNP
2895	G	G	G	G	A		.	.	.	SNP	.	.	SNP	.	SNP	SNP
2896	C	C	C	C	T		.	.	.	SNP	.	.	SNP	.	SNP	SNP
Total	258	258	258	258	258		0	0	-51	-56	0	-51	-56	-51	-56	-5
Empties	-1	-1	-1	-52	-55		0	1	52	258	1	52	258	51	257	206
							0	1	1	202	1	1	202	0	201	201
							0	1	1	202	1	1	202	0	201	201	Confirmation
							Table of SNP pmpE3s
								J138	CWL029	TW-183	Koala
							AR39	0	1	1	202
							J138		1	1	202
							CWL029			0	201
							TW-183				201
								.	.	.	.	.	.	.	.	.
								.	.	.	.	.	.	.	.	.
								.	.	.	.	.	.	.	.	.
								.	.	.	.	.	.	.	.	.
								.	.	.	.	.	.	.	.	.
								.	.	.	.	.	.	.	.	.
								.	.	.	.	.	.	.	.	.
								.	.	.	.	.	.	.	.	.
								.	.	.	.	.	.	.	.	.
								.	.	.	.	.	.	.	.	.
								.	.	.	.	.	.	.	.	.
								.	.	.	.	.	.	.	.	.
								.	.	.	.	.	.	.	.	.
								.	.	.	.	.	.	.	.	.
								.	.	.	.	.	.	.	.	.
								.	.	.	.	.	.	.	.	.
								.	.	.	.	.	.	.	.	.
								.	.	.	.	.	.	.	.	.
								.	.	.	.	.	.	.	.	.
								.	.	.	.	.	.	.	.	.
								.	.	.	.	.	.	.	.	.
								.	.	.	.	.	.	.	.	.
								.	.	.	.	.	.	.	.	.
								.	.	.	.	.	.	.	.	.
								.	.	.	.	.	.	.	.	.
								.	.	.	.	.	.	.	.	.
								.	.	.	.	.	.	.	.	.
								.	.	.	.	.	.	.	.	.
								.	.	.	.	.	.	.	.	.
								.	.	.	.	.	.	.	.	.
								.	.	.	.	.	.	.	.	.
								.	.	.	.	.	.	.	.	.
								.	.	.	.	.	.	.	.	.
								.	.	.	.	.	.	.	.	.
								0	0	0	0	0	0	0	0	0
								0	0	0	0	0	0	0	0	0
								0	0	0	0	0	0	0	0	0
								0	0	0	0
								0	0	0	0
									0	0	0
										0	0
											0

## Sheet: E4
Position	TW-183	CWL029	J138	AR39	Koala		TW-183CWL029	TW-183J138	TW-183AR39	TW-183Koala	CWL029J138	CWL029AR39	CWL029Koala	J138AR39	J138Koala	AR39Koala
1	G	G	G	G	-		.	.	.	SNP	.	.	SNP	.	SNP	SNP
2	T	T	T	T	-		.	.	.	SNP	.	.	SNP	.	SNP	SNP
3	G	G	G	G	-		.	.	.	SNP	.	.	SNP	.	SNP	SNP
4	C	C	C	C	-		.	.	.	SNP	.	.	SNP	.	SNP	SNP
5	A	A	A	A	-		.	.	.	SNP	.	.	SNP	.	SNP	SNP
6	A	A	A	A	-		.	.	.	SNP	.	.	SNP	.	SNP	SNP
7	A	A	A	A	-		.	.	.	SNP	.	.	SNP	.	SNP	SNP
8	A	A	A	A	-		.	.	.	SNP	.	.	SNP	.	SNP	SNP
9	T	T	T	T	-		.	.	.	SNP	.	.	SNP	.	SNP	SNP
10	A	A	A	A	-		.	.	.	SNP	.	.	SNP	.	SNP	SNP
11	A	A	A	A	-		.	.	.	SNP	.	.	SNP	.	SNP	SNP
12	C	C	C	C	-		.	.	.	SNP	.	.	SNP	.	SNP	SNP
13	A	A	A	A	-		.	.	.	SNP	.	.	SNP	.	SNP	SNP
14	G	G	G	G	-		.	.	.	SNP	.	.	SNP	.	SNP	SNP
15	A	A	A	A	-		.	.	.	SNP	.	.	SNP	.	SNP	SNP
16	T	T	T	T	-		.	.	.	SNP	.	.	SNP	.	SNP	SNP
17	C	C	C	C	-		.	.	.	SNP	.	.	SNP	.	SNP	SNP
18	C	C	C	C	-		.	.	.	SNP	.	.	SNP	.	SNP	SNP
19	C	C	C	C	-		.	.	.	SNP	.	.	SNP	.	SNP	SNP
20	T	T	T	T	-		.	.	.	SNP	.	.	SNP	.	SNP	SNP
21	T	T	T	T	-		.	.	.	SNP	.	.	SNP	.	SNP	SNP
22	A	A	A	A	-		.	.	.	SNP	.	.	SNP	.	SNP	SNP
23	G	G	G	G	-		.	.	.	SNP	.	.	SNP	.	SNP	SNP
24	T	T	T	T	-		.	.	.	SNP	.	.	SNP	.	SNP	SNP
25	A	A	A	A	-		.	.	.	SNP	.	.	SNP	.	SNP	SNP
26	A	A	A	A	-		.	.	.	SNP	.	.	SNP	.	SNP	SNP
27	A	A	A	A	-		.	.	.	SNP	.	.	SNP	.	SNP	SNP
28	T	T	T	T	-		.	.	.	SNP	.	.	SNP	.	SNP	SNP
29	C	C	C	C	-		.	.	.	SNP	.	.	SNP	.	SNP	SNP
30	T	T	T	T	-		.	.	.	SNP	.	.	SNP	.	SNP	SNP
31	T	T	T	T	-		.	.	.	SNP	.	.	SNP	.	SNP	SNP
32	C	C	C	C	-		.	.	.	SNP	.	.	SNP	.	SNP	SNP
33	C	C	C	C	-		.	.	.	SNP	.	.	SNP	.	SNP	SNP
34	T	T	T	T	-		.	.	.	SNP	.	.	SNP	.	SNP	SNP
35	T	T	T	T	-		.	.	.	SNP	.	.	SNP	.	SNP	SNP
36	C	C	C	C	-		.	.	.	SNP	.	.	SNP	.	SNP	SNP
37	T	T	T	T	-		.	.	.	SNP	.	.	SNP	.	SNP	SNP
38	T	T	T	T	-		.	.	.	SNP	.	.	SNP	.	SNP	SNP
39	T	T	T	T	-		.	.	.	SNP	.	.	SNP	.	SNP	SNP
40	G	G	G	G	-		.	.	.	SNP	.	.	SNP	.	SNP	SNP
41	T	T	T	T	-		.	.	.	SNP	.	.	SNP	.	SNP	SNP
42	T	T	T	T	-		.	.	.	SNP	.	.	SNP	.	SNP	SNP
43	G	G	G	G	-		.	.	.	SNP	.	.	SNP	.	SNP	SNP
44	G	G	G	G	-		.	.	.	SNP	.	.	SNP	.	SNP	SNP
45	A	A	A	A	-		.	.	.	SNP	.	.	SNP	.	SNP	SNP
46	G	G	G	G	-		.	.	.	SNP	.	.	SNP	.	SNP	SNP
47	C	C	C	C	-		.	.	.	SNP	.	.	SNP	.	SNP	SNP
48	C	C	C	C	-		.	.	.	SNP	.	.	SNP	.	SNP	SNP
49	T	T	T	T	-		.	.	.	SNP	.	.	SNP	.	SNP	SNP
50	T	T	T	T	-		.	.	.	SNP	.	.	SNP	.	SNP	SNP
51	A	A	A	A	-		.	.	.	SNP	.	.	SNP	.	SNP	SNP
52	A	A	A	A	-		.	.	.	SNP	.	.	SNP	.	SNP	SNP
53	T	T	T	T	-		.	.	.	SNP	.	.	SNP	.	SNP	SNP
54	T	T	T	T	A		.	.	.	SNP	.	.	SNP	.	SNP	SNP
56	T	T	T	T	G		.	.	.	SNP	.	.	SNP	.	SNP	SNP
57	A	A	A	A	C		.	.	.	SNP	.	.	SNP	.	SNP	SNP
59	G	G	G	G	C		.	.	.	SNP	.	.	SNP	.	SNP	SNP
60	T	T	T	T	C		.	.	.	SNP	.	.	SNP	.	SNP	SNP
61	A	A	A	A	C		.	.	.	SNP	.	.	SNP	.	SNP	SNP
62	A	A	A	A	C		.	.	.	SNP	.	.	SNP	.	SNP	SNP
64	A	A	A	A	T		.	.	.	SNP	.	.	SNP	.	SNP	SNP
66	T	T	T	T	C		.	.	.	SNP	.	.	SNP	.	SNP	SNP
69	A	A	A	A	T		.	.	.	SNP	.	.	SNP	.	SNP	SNP
70	A	A	A	A	T		.	.	.	SNP	.	.	SNP	.	SNP	SNP
71	T	T	T	T	C		.	.	.	SNP	.	.	SNP	.	SNP	SNP
73	C	C	C	C	G		.	.	.	SNP	.	.	SNP	.	SNP	SNP
74	T	T	T	T	C		.	.	.	SNP	.	.	SNP	.	SNP	SNP
76	C	C	C	C	T		.	.	.	SNP	.	.	SNP	.	SNP	SNP
78	T	T	T	T	C		.	.	.	SNP	.	.	SNP	.	SNP	SNP
79	A	A	A	A	T		.	.	.	SNP	.	.	SNP	.	SNP	SNP
82	G	G	G	G	-		.	.	.	SNP	.	.	SNP	.	SNP	SNP
84	G	G	G	G	T		.	.	.	SNP	.	.	SNP	.	SNP	SNP
88	C	C	C	C	G		.	.	.	SNP	.	.	SNP	.	SNP	SNP
91	T	T	T	T	C		.	.	.	SNP	.	.	SNP	.	SNP	SNP
95	C	C	C	C	-		.	.	.	SNP	.	.	SNP	.	SNP	SNP
96	T	T	T	T	-		.	.	.	SNP	.	.	SNP	.	SNP	SNP
97	G	G	G	G	-		.	.	.	SNP	.	.	SNP	.	SNP	SNP
98	A	A	A	A	G		.	.	.	SNP	.	.	SNP	.	SNP	SNP
101	A	A	A	A	G		.	.	.	SNP	.	.	SNP	.	SNP	SNP
104	T	T	T	T	C		.	.	.	SNP	.	.	SNP	.	SNP	SNP
106	G	G	G	G	-		.	.	.	SNP	.	.	SNP	.	SNP	SNP
107	A	A	A	A	-		.	.	.	SNP	.	.	SNP	.	SNP	SNP
109	A	A	A	A	T		.	.	.	SNP	.	.	SNP	.	SNP	SNP
114	A	A	A	A	G		.	.	.	SNP	.	.	SNP	.	SNP	SNP
116	C	C	C	C	A		.	.	.	SNP	.	.	SNP	.	SNP	SNP
119	A	A	A	A	C		.	.	.	SNP	.	.	SNP	.	SNP	SNP
120	T	T	T	T	G		.	.	.	SNP	.	.	SNP	.	SNP	SNP
121	C	C	C	C	A		.	.	.	SNP	.	.	SNP	.	SNP	SNP
123	A	A	A	A	G		.	.	.	SNP	.	.	SNP	.	SNP	SNP
124	C	C	C	C	T		.	.	.	SNP	.	.	SNP	.	SNP	SNP
126	C	C	C	C	T		.	.	.	SNP	.	.	SNP	.	SNP	SNP
127	A	A	A	A	C		.	.	.	SNP	.	.	SNP	.	SNP	SNP
128	C	C	C	C	T		.	.	.	SNP	.	.	SNP	.	SNP	SNP
132	A	A	A	A	C		.	.	.	SNP	.	.	SNP	.	SNP	SNP
134	T	T	T	T	C		.	.	.	SNP	.	.	SNP	.	SNP	SNP
135	C	C	C	C	T		.	.	.	SNP	.	.	SNP	.	SNP	SNP
136	T	T	T	T	G		.	.	.	SNP	.	.	SNP	.	SNP	SNP
138	C	C	C	C	T		.	.	.	SNP	.	.	SNP	.	SNP	SNP
142	C	C	C	C	-		.	.	.	SNP	.	.	SNP	.	SNP	SNP
143	T	T	T	T	-		.	.	.	SNP	.	.	SNP	.	SNP	SNP
144	A	A	A	A	-		.	.	.	SNP	.	.	SNP	.	SNP	SNP
147	T	T	T	T	C		.	.	.	SNP	.	.	SNP	.	SNP	SNP
148	G	G	G	G	T		.	.	.	SNP	.	.	SNP	.	SNP	SNP
150	T	T	T	T	G		.	.	.	SNP	.	.	SNP	.	SNP	SNP
156	T	T	T	T	A		.	.	.	SNP	.	.	SNP	.	SNP	SNP
158	C	C	C	C	A		.	.	.	SNP	.	.	SNP	.	SNP	SNP
159	T	T	T	T	A		.	.	.	SNP	.	.	SNP	.	SNP	SNP
160	A	A	A	A	G		.	.	.	SNP	.	.	SNP	.	SNP	SNP
161	A	A	A	A	T		.	.	.	SNP	.	.	SNP	.	SNP	SNP
162	C	C	C	C	T		.	.	.	SNP	.	.	SNP	.	SNP	SNP
163	A	A	A	A	C		.	.	.	SNP	.	.	SNP	.	SNP	SNP
164	T	T	T	T	C		.	.	.	SNP	.	.	SNP	.	SNP	SNP
165	G	G	G	G	A		.	.	.	SNP	.	.	SNP	.	SNP	SNP
166	A	A	A	A	T		.	.	.	SNP	.	.	SNP	.	SNP	SNP
167	C	C	C	C	T		.	.	.	SNP	.	.	SNP	.	SNP	SNP
170	C	C	C	C	T		.	.	.	SNP	.	.	SNP	.	SNP	SNP
171	C	C	C	C	G		.	.	.	SNP	.	.	SNP	.	SNP	SNP
172	T	T	T	T	G		.	.	.	SNP	.	.	SNP	.	SNP	SNP
173	A	A	A	A	T		.	.	.	SNP	.	.	SNP	.	SNP	SNP
174	C	C	C	C	T		.	.	.	SNP	.	.	SNP	.	SNP	SNP
177	T	T	T	T	C		.	.	.	SNP	.	.	SNP	.	SNP	SNP
178	C	C	C	C	G		.	.	.	SNP	.	.	SNP	.	SNP	SNP
179	A	A	A	A	T		.	.	.	SNP	.	.	SNP	.	SNP	SNP
181	A	A	A	A	C		.	.	.	SNP	.	.	SNP	.	SNP	SNP
182	G	G	G	G	C		.	.	.	SNP	.	.	SNP	.	SNP	SNP
183	A	A	A	A	T		.	.	.	SNP	.	.	SNP	.	SNP	SNP
184	G	G	G	G	C		.	.	.	SNP	.	.	SNP	.	SNP	SNP
189	A	A	A	A	C		.	.	.	SNP	.	.	SNP	.	SNP	SNP
192	T	T	T	T	C		.	.	.	SNP	.	.	SNP	.	SNP	SNP
194	T	T	T	T	G		.	.	.	SNP	.	.	SNP	.	SNP	SNP
195	-	-	-	-	G		.	.	.	SNP	.	.	SNP	.	SNP	SNP
196	-	-	-	-	A		.	.	.	SNP	.	.	SNP	.	SNP	SNP
197	T	T	T	T	C		.	.	.	SNP	.	.	SNP	.	SNP	SNP
201	G	G	G	G	T		.	.	.	SNP	.	.	SNP	.	SNP	SNP
203	T	T	T	T	C		.	.	.	SNP	.	.	SNP	.	SNP	SNP
206	G	G	G	G	C		.	.	.	SNP	.	.	SNP	.	SNP	SNP
207	G	G	G	G	T		.	.	.	SNP	.	.	SNP	.	SNP	SNP
212	C	C	C	C	T		.	.	.	SNP	.	.	SNP	.	SNP	SNP
215	T	T	T	T	A		.	.	.	SNP	.	.	SNP	.	SNP	SNP
217	A	A	A	A	G		.	.	.	SNP	.	.	SNP	.	SNP	SNP
221	A	A	A	A	G		.	.	.	SNP	.	.	SNP	.	SNP	SNP
223	A	A	A	A	G		.	.	.	SNP	.	.	SNP	.	SNP	SNP
224	C	C	C	C	-		.	.	.	SNP	.	.	SNP	.	SNP	SNP
225	A	A	A	A	-		.	.	.	SNP	.	.	SNP	.	SNP	SNP
226	T	T	T	T	-		.	.	.	SNP	.	.	SNP	.	SNP	SNP
228	G	G	G	G	C		.	.	.	SNP	.	.	SNP	.	SNP	SNP
232	T	T	T	T	A		.	.	.	SNP	.	.	SNP	.	SNP	SNP
233	C	C	C	C	A		.	.	.	SNP	.	.	SNP	.	SNP	SNP
234	G	G	G	G	A		.	.	.	SNP	.	.	SNP	.	SNP	SNP
235	A	A	A	A	T		.	.	.	SNP	.	.	SNP	.	SNP	SNP
237	C	C	C	C	T		.	.	.	SNP	.	.	SNP	.	SNP	SNP
238	A	A	A	A	C		.	.	.	SNP	.	.	SNP	.	SNP	SNP
240	C	C	C	C	A		.	.	.	SNP	.	.	SNP	.	SNP	SNP
242	G	G	G	G	C		.	.	.	SNP	.	.	SNP	.	SNP	SNP
247	C	C	C	C	T		.	.	.	SNP	.	.	SNP	.	SNP	SNP
248	C	C	C	C	T		.	.	.	SNP	.	.	SNP	.	SNP	SNP
249	A	A	A	A	G		.	.	.	SNP	.	.	SNP	.	SNP	SNP
250	T	T	T	T	C		.	.	.	SNP	.	.	SNP	.	SNP	SNP
252	G	G	G	G	C		.	.	.	SNP	.	.	SNP	.	SNP	SNP
253	A	A	A	A	C		.	.	.	SNP	.	.	SNP	.	SNP	SNP
256	G	G	G	G	C		.	.	.	SNP	.	.	SNP	.	SNP	SNP
257	C	C	C	C	T		.	.	.	SNP	.	.	SNP	.	SNP	SNP
258	T	T	T	T	A		.	.	.	SNP	.	.	SNP	.	SNP	SNP
259	G	G	G	G	T		.	.	.	SNP	.	.	SNP	.	SNP	SNP
260	G	G	G	G	C		.	.	.	SNP	.	.	SNP	.	SNP	SNP
263	C	C	C	C	T		.	.	.	SNP	.	.	SNP	.	SNP	SNP
265	A	A	A	A	C		.	.	.	SNP	.	.	SNP	.	SNP	SNP
266	A	A	A	A	G		.	.	.	SNP	.	.	SNP	.	SNP	SNP
267	A	A	A	A	T		.	.	.	SNP	.	.	SNP	.	SNP	SNP
269	C	C	C	C	T		.	.	.	SNP	.	.	SNP	.	SNP	SNP
270	T	T	T	T	C		.	.	.	SNP	.	.	SNP	.	SNP	SNP
271	T	T	T	T	A		.	.	.	SNP	.	.	SNP	.	SNP	SNP
272	C	C	C	C	A		.	.	.	SNP	.	.	SNP	.	SNP	SNP
273	T	T	T	T	A		.	.	.	SNP	.	.	SNP	.	SNP	SNP
274	C	C	C	C	G		.	.	.	SNP	.	.	SNP	.	SNP	SNP
276	C	C	C	C	T		.	.	.	SNP	.	.	SNP	.	SNP	SNP
278	-	-	-	-	T		.	.	.	SNP	.	.	SNP	.	SNP	SNP
279	-	-	-	-	G		.	.	.	SNP	.	.	SNP	.	SNP	SNP
280	A	A	A	A	G		.	.	.	SNP	.	.	SNP	.	SNP	SNP
285	-	-	-	-	A		.	.	.	SNP	.	.	SNP	.	SNP	SNP
287	C	C	C	C	T		.	.	.	SNP	.	.	SNP	.	SNP	SNP
294	C	C	C	C	A		.	.	.	SNP	.	.	SNP	.	SNP	SNP
295	-	-	-	-	G		.	.	.	SNP	.	.	SNP	.	SNP	SNP
296	-	-	-	-	C		.	.	.	SNP	.	.	SNP	.	SNP	SNP
297	-	-	-	-	A		.	.	.	SNP	.	.	SNP	.	SNP	SNP
299	C	C	C	C	T		.	.	.	SNP	.	.	SNP	.	SNP	SNP
302	T	T	T	T	C		.	.	.	SNP	.	.	SNP	.	SNP	SNP
305	C	C	C	C	T		.	.	.	SNP	.	.	SNP	.	SNP	SNP
308	A	A	A	A	G		.	.	.	SNP	.	.	SNP	.	SNP	SNP
309	T	T	T	T	A		.	.	.	SNP	.	.	SNP	.	SNP	SNP
311	A	A	A	A	G		.	.	.	SNP	.	.	SNP	.	SNP	SNP
315	G	G	G	G	T		.	.	.	SNP	.	.	SNP	.	SNP	SNP
316	C	C	C	C	T		.	.	.	SNP	.	.	SNP	.	SNP	SNP
317	C	C	C	C	G		.	.	.	SNP	.	.	SNP	.	SNP	SNP
318	A	A	A	A	G		.	.	.	SNP	.	.	SNP	.	SNP	SNP
320	A	A	A	A	C		.	.	.	SNP	.	.	SNP	.	SNP	SNP
321	A	A	A	A	T		.	.	.	SNP	.	.	SNP	.	SNP	SNP
323	G	G	G	G	T		.	.	.	SNP	.	.	SNP	.	SNP	SNP
326	T	T	T	T	C		.	.	.	SNP	.	.	SNP	.	SNP	SNP
328	C	C	C	C	A		.	.	.	SNP	.	.	SNP	.	SNP	SNP
329	A	A	A	A	T		.	.	.	SNP	.	.	SNP	.	SNP	SNP
331	A	A	A	A	C		.	.	.	SNP	.	.	SNP	.	SNP	SNP
332	A	A	A	A	G		.	.	.	SNP	.	.	SNP	.	SNP	SNP
333	A	A	A	A	G		.	.	.	SNP	.	.	SNP	.	SNP	SNP
334	A	A	A	A	G		.	.	.	SNP	.	.	SNP	.	SNP	SNP
335	C	C	C	C	T		.	.	.	SNP	.	.	SNP	.	SNP	SNP
336	C	C	C	C	G		.	.	.	SNP	.	.	SNP	.	SNP	SNP
337	A	A	A	A	T		.	.	.	SNP	.	.	SNP	.	SNP	SNP
338	A	A	A	A	T		.	.	.	SNP	.	.	SNP	.	SNP	SNP
343	T	T	T	T	G		.	.	.	SNP	.	.	SNP	.	SNP	SNP
347	C	C	C	C	T		.	.	.	SNP	.	.	SNP	.	SNP	SNP
348	C	C	C	C	G		.	.	.	SNP	.	.	SNP	.	SNP	SNP
349	T	T	T	T	A		.	.	.	SNP	.	.	SNP	.	SNP	SNP
350	A	A	A	A	G		.	.	.	SNP	.	.	SNP	.	SNP	SNP
355	G	G	G	G	A		.	.	.	SNP	.	.	SNP	.	SNP	SNP
359	T	T	T	T	C		.	.	.	SNP	.	.	SNP	.	SNP	SNP
360	G	G	G	G	T		.	.	.	SNP	.	.	SNP	.	SNP	SNP
361	C	C	C	C	G		.	.	.	SNP	.	.	SNP	.	SNP	SNP
362	T	T	T	T	C		.	.	.	SNP	.	.	SNP	.	SNP	SNP
365	T	T	T	T	G		.	.	.	SNP	.	.	SNP	.	SNP	SNP
366	A	A	A	A	G		.	.	.	SNP	.	.	SNP	.	SNP	SNP
367	A	A	A	A	G		.	.	.	SNP	.	.	SNP	.	SNP	SNP
369	A	A	A	A	G		.	.	.	SNP	.	.	SNP	.	SNP	SNP
370	G	G	G	G	A		.	.	.	SNP	.	.	SNP	.	SNP	SNP
373	C	C	C	C	G		.	.	.	SNP	.	.	SNP	.	SNP	SNP
374	T	T	T	T	A		.	.	.	SNP	.	.	SNP	.	SNP	SNP
377	T	T	T	T	C		.	.	.	SNP	.	.	SNP	.	SNP	SNP
383	G	G	G	G	C		.	.	.	SNP	.	.	SNP	.	SNP	SNP
388	T	T	T	T	C		.	.	.	SNP	.	.	SNP	.	SNP	SNP
389	G	G	G	G	T		.	.	.	SNP	.	.	SNP	.	SNP	SNP
390	A	A	A	A	G		.	.	.	SNP	.	.	SNP	.	SNP	SNP
391	A	A	A	A	-		.	.	.	SNP	.	.	SNP	.	SNP	SNP
394	G	G	G	G	C		.	.	.	SNP	.	.	SNP	.	SNP	SNP
395	T	T	T	T	A		.	.	.	SNP	.	.	SNP	.	SNP	SNP
397	A	A	A	A	T		.	.	.	SNP	.	.	SNP	.	SNP	SNP
398	T	T	T	T	C		.	.	.	SNP	.	.	SNP	.	SNP	SNP
399	T	T	T	T	C		.	.	.	SNP	.	.	SNP	.	SNP	SNP
401	C	C	C	C	G		.	.	.	SNP	.	.	SNP	.	SNP	SNP
402	G	G	G	G	T		.	.	.	SNP	.	.	SNP	.	SNP	SNP
404	T	T	T	T	C		.	.	.	SNP	.	.	SNP	.	SNP	SNP
408	T	T	T	T	C		.	.	.	SNP	.	.	SNP	.	SNP	SNP
409	C	C	C	C	A		.	.	.	SNP	.	.	SNP	.	SNP	SNP
410	T	T	T	T	C		.	.	.	SNP	.	.	SNP	.	SNP	SNP
413	G	G	G	G	A		.	.	.	SNP	.	.	SNP	.	SNP	SNP
416	-	-	-	-	A		.	.	.	SNP	.	.	SNP	.	SNP	SNP
419	A	A	A	A	G		.	.	.	SNP	.	.	SNP	.	SNP	SNP
420	T	T	T	T	A		.	.	.	SNP	.	.	SNP	.	SNP	SNP
422	G	G	G	G	A		.	.	.	SNP	.	.	SNP	.	SNP	SNP
423	T	T	T	T	C		.	.	.	SNP	.	.	SNP	.	SNP	SNP
424	T	T	T	T	C		.	.	.	SNP	.	.	SNP	.	SNP	SNP
425	C	C	C	C	T		.	.	.	SNP	.	.	SNP	.	SNP	SNP
426	C	C	C	C	G		.	.	.	SNP	.	.	SNP	.	SNP	SNP
430	A	A	A	A	T		.	.	.	SNP	.	.	SNP	.	SNP	SNP
433	T	T	T	T	A		.	.	.	SNP	.	.	SNP	.	SNP	SNP
434	T	T	T	T	A		.	.	.	SNP	.	.	SNP	.	SNP	SNP
435	C	C	C	C	A		.	.	.	SNP	.	.	SNP	.	SNP	SNP
436	T	T	T	T	A		.	.	.	SNP	.	.	SNP	.	SNP	SNP
438	T	T	T	T	G		.	.	.	SNP	.	.	SNP	.	SNP	SNP
439	G	G	G	G	A		.	.	.	SNP	.	.	SNP	.	SNP	SNP
440	G	G	G	G	A		.	.	.	SNP	.	.	SNP	.	SNP	SNP
441	G	G	G	G	T		.	.	.	SNP	.	.	SNP	.	SNP	SNP
443	A	A	A	A	C		.	.	.	SNP	.	.	SNP	.	SNP	SNP
445	T	T	T	T	G		.	.	.	SNP	.	.	SNP	.	SNP	SNP
446	T	T	T	T	C		.	.	.	SNP	.	.	SNP	.	SNP	SNP
447	A	A	A	A	C		.	.	.	SNP	.	.	SNP	.	SNP	SNP
449	G	G	G	G	A		.	.	.	SNP	.	.	SNP	.	SNP	SNP
450	C	C	C	C	T		.	.	.	SNP	.	.	SNP	.	SNP	SNP
451	T	T	T	T	G		.	.	.	SNP	.	.	SNP	.	SNP	SNP
453	T	T	T	T	A		.	.	.	SNP	.	.	SNP	.	SNP	SNP
454	C	C	C	C	A		.	.	.	SNP	.	.	SNP	.	SNP	SNP
456	T	T	T	T	C		.	.	.	SNP	.	.	SNP	.	SNP	SNP
457	A	A	A	A	G		.	.	.	SNP	.	.	SNP	.	SNP	SNP
458	A	A	A	A	C		.	.	.	SNP	.	.	SNP	.	SNP	SNP
459	T	T	T	T	A		.	.	.	SNP	.	.	SNP	.	SNP	SNP
462	A	A	A	A	C		.	.	.	SNP	.	.	SNP	.	SNP	SNP
464	G	G	G	G	C		.	.	.	SNP	.	.	SNP	.	SNP	SNP
465	T	T	T	T	A		.	.	.	SNP	.	.	SNP	.	SNP	SNP
469	T	T	T	T	A		.	.	.	SNP	.	.	SNP	.	SNP	SNP
470	T	T	T	T	C		.	.	.	SNP	.	.	SNP	.	SNP	SNP
472	G	G	G	G	A		.	.	.	SNP	.	.	SNP	.	SNP	SNP
473	C	C	C	C	A		.	.	.	SNP	.	.	SNP	.	SNP	SNP
475	G	G	G	G	T		.	.	.	SNP	.	.	SNP	.	SNP	SNP
476	A	A	A	A	C		.	.	.	SNP	.	.	SNP	.	SNP	SNP
477	T	T	T	T	G		.	.	.	SNP	.	.	SNP	.	SNP	SNP
481	T	T	T	T	G		.	.	.	SNP	.	.	SNP	.	SNP	SNP
483	T	T	T	T	A		.	.	.	SNP	.	.	SNP	.	SNP	SNP
484	A	A	A	A	T		.	.	.	SNP	.	.	SNP	.	SNP	SNP
485	C	C	C	C	T		.	.	.	SNP	.	.	SNP	.	SNP	SNP
486	A	A	A	A	G		.	.	.	SNP	.	.	SNP	.	SNP	SNP
489	G	G	G	G	A		.	.	.	SNP	.	.	SNP	.	SNP	SNP
492	A	A	A	A	G		.	.	.	SNP	.	.	SNP	.	SNP	SNP
496	G	G	G	G	A		.	.	.	SNP	.	.	SNP	.	SNP	SNP
498	T	T	T	T	C		.	.	.	SNP	.	.	SNP	.	SNP	SNP
499	T	T	T	T	-		.	.	.	SNP	.	.	SNP	.	SNP	SNP
500	T	T	T	T	-		.	.	.	SNP	.	.	SNP	.	SNP	SNP
501	A	A	A	A	-		.	.	.	SNP	.	.	SNP	.	SNP	SNP
502	T	T	T	T	A		.	.	.	SNP	.	.	SNP	.	SNP	SNP
504	T	T	T	T	G		.	.	.	SNP	.	.	SNP	.	SNP	SNP
505	T	T	T	T	A		.	.	.	SNP	.	.	SNP	.	SNP	SNP
507	G	G	G	G	A		.	.	.	SNP	.	.	SNP	.	SNP	SNP
508	A	A	A	A	C		.	.	.	SNP	.	.	SNP	.	SNP	SNP
512	A	A	A	A	C		.	.	.	SNP	.	.	SNP	.	SNP	SNP
514	G	G	G	G	C		.	.	.	SNP	.	.	SNP	.	SNP	SNP
516	T	T	T	T	C		.	.	.	SNP	.	.	SNP	.	SNP	SNP
518	C	C	C	C	A		.	.	.	SNP	.	.	SNP	.	SNP	SNP
519	A	A	A	A	T		.	.	.	SNP	.	.	SNP	.	SNP	SNP
523	-	-	-	-	G		.	.	.	SNP	.	.	SNP	.	SNP	SNP
525	C	C	C	C	T		.	.	.	SNP	.	.	SNP	.	SNP	SNP
526	A	A	A	A	G		.	.	.	SNP	.	.	SNP	.	SNP	SNP
528	A	A	A	A	T		.	.	.	SNP	.	.	SNP	.	SNP	SNP
531	A	A	A	A	C		.	.	.	SNP	.	.	SNP	.	SNP	SNP
533	C	C	C	C	T		.	.	.	SNP	.	.	SNP	.	SNP	SNP
534	A	A	A	A	T		.	.	.	SNP	.	.	SNP	.	SNP	SNP
535	A	A	A	A	G		.	.	.	SNP	.	.	SNP	.	SNP	SNP
537	G	G	G	G	A		.	.	.	SNP	.	.	SNP	.	SNP	SNP
539	A	A	A	A	G		.	.	.	SNP	.	.	SNP	.	SNP	SNP
540	C	C	C	C	A		.	.	.	SNP	.	.	SNP	.	SNP	SNP
541	C	C	C	C	T		.	.	.	SNP	.	.	SNP	.	SNP	SNP
543	C	C	C	C	T		.	.	.	SNP	.	.	SNP	.	SNP	SNP
544	A	A	A	A	G		.	.	.	SNP	.	.	SNP	.	SNP	SNP
546	A	A	A	A	-		.	.	.	SNP	.	.	SNP	.	SNP	SNP
550	C	C	C	C	T		.	.	.	SNP	.	.	SNP	.	SNP	SNP
551	A	A	A	A	G		.	.	.	SNP	.	.	SNP	.	SNP	SNP
552	T	T	T	T	A		.	.	.	SNP	.	.	SNP	.	SNP	SNP
553	T	T	T	T	A		.	.	.	SNP	.	.	SNP	.	SNP	SNP
559	C	C	C	C	T		.	.	.	SNP	.	.	SNP	.	SNP	SNP
563	G	G	G	G	A		.	.	.	SNP	.	.	SNP	.	SNP	SNP
565	-	-	-	-	C		.	.	.	SNP	.	.	SNP	.	SNP	SNP
566	-	-	-	-	C		.	.	.	SNP	.	.	SNP	.	SNP	SNP
567	-	-	-	-	A		.	.	.	SNP	.	.	SNP	.	SNP	SNP
568	-	-	-	-	A		.	.	.	SNP	.	.	SNP	.	SNP	SNP
571	A	A	A	A	C		.	.	.	SNP	.	.	SNP	.	SNP	SNP
573	T	T	T	T	A		.	.	.	SNP	.	.	SNP	.	SNP	SNP
574	C	C	C	C	T		.	.	.	SNP	.	.	SNP	.	SNP	SNP
575	T	T	T	T	G		.	.	.	SNP	.	.	SNP	.	SNP	SNP
576	T	T	T	T	C		.	.	.	SNP	.	.	SNP	.	SNP	SNP
577	C	C	C	C	T		.	.	.	SNP	.	.	SNP	.	SNP	SNP
578	A	A	A	A	G		.	.	.	SNP	.	.	SNP	.	SNP	SNP
581	A	A	A	A	G		.	.	.	SNP	.	.	SNP	.	SNP	SNP
582	G	G	G	G	C		.	.	.	SNP	.	.	SNP	.	SNP	SNP
584	A	A	A	A	G		.	.	.	SNP	.	.	SNP	.	SNP	SNP
585	G	G	G	G	T		.	.	.	SNP	.	.	SNP	.	SNP	SNP
586	C	C	C	C	T		.	.	.	SNP	.	.	SNP	.	SNP	SNP
587	A	A	A	A	T		.	.	.	SNP	.	.	SNP	.	SNP	SNP
590	C	C	C	C	G		.	.	.	SNP	.	.	SNP	.	SNP	SNP
596	T	T	T	T	G		.	.	.	SNP	.	.	SNP	.	SNP	SNP
597	G	G	G	G	A		.	.	.	SNP	.	.	SNP	.	SNP	SNP
598	C	C	C	C	A		.	.	.	SNP	.	.	SNP	.	SNP	SNP
602	C	C	C	C	T		.	.	.	SNP	.	.	SNP	.	SNP	SNP
603	A	A	A	A	-		.	.	.	SNP	.	.	SNP	.	SNP	SNP
605	A	A	A	A	G		.	.	.	SNP	.	.	SNP	.	SNP	SNP
606	A	A	A	A	T		.	.	.	SNP	.	.	SNP	.	SNP	SNP
607	A	A	A	A	C		.	.	.	SNP	.	.	SNP	.	SNP	SNP
608	C	C	C	C	A		.	.	.	SNP	.	.	SNP	.	SNP	SNP
613	A	A	A	A	C		.	.	.	SNP	.	.	SNP	.	SNP	SNP
614	G	G	G	G	A		.	.	.	SNP	.	.	SNP	.	SNP	SNP
616	A	A	A	A	G		.	.	.	SNP	.	.	SNP	.	SNP	SNP
617	C	C	C	C	A		.	.	.	SNP	.	.	SNP	.	SNP	SNP
620	C	C	C	C	T		.	.	.	SNP	.	.	SNP	.	SNP	SNP
621	A	A	A	A	C		.	.	.	SNP	.	.	SNP	.	SNP	SNP
622	C	C	C	C	G		.	.	.	SNP	.	.	SNP	.	SNP	SNP
627	C	C	C	C	T		.	.	.	SNP	.	.	SNP	.	SNP	SNP
628	C	C	C	C	G		.	.	.	SNP	.	.	SNP	.	SNP	SNP
630	-	-	-	-	A		.	.	.	SNP	.	.	SNP	.	SNP	SNP
632	G	G	G	G	T		.	.	.	SNP	.	.	SNP	.	SNP	SNP
633	C	C	C	C	T		.	.	.	SNP	.	.	SNP	.	SNP	SNP
638	T	T	T	T	C		.	.	.	SNP	.	.	SNP	.	SNP	SNP
639	T	T	T	T	A		.	.	.	SNP	.	.	SNP	.	SNP	SNP
640	-	-	-	-	A		.	.	.	SNP	.	.	SNP	.	SNP	SNP
641	-	-	-	-	A		.	.	.	SNP	.	.	SNP	.	SNP	SNP
642	T	T	T	T	C		.	.	.	SNP	.	.	SNP	.	SNP	SNP
643	T	T	T	T	A		.	.	.	SNP	.	.	SNP	.	SNP	SNP
644	T	T	T	T	C		.	.	.	SNP	.	.	SNP	.	SNP	SNP
647	T	T	T	T	C		.	.	.	SNP	.	.	SNP	.	SNP	SNP
649	A	A	A	A	C		.	.	.	SNP	.	.	SNP	.	SNP	SNP
650	T	T	T	T	G		.	.	.	SNP	.	.	SNP	.	SNP	SNP
651	G	G	G	G	A		.	.	.	SNP	.	.	SNP	.	SNP	SNP
653	T	T	T	T	C		.	.	.	SNP	.	.	SNP	.	SNP	SNP
654	G	G	G	G	A		.	.	.	SNP	.	.	SNP	.	SNP	SNP
655	C	C	C	C	T		.	.	.	SNP	.	.	SNP	.	SNP	SNP
657	G	G	G	G	A		.	.	.	SNP	.	.	SNP	.	SNP	SNP
658	G	G	G	G	C		.	.	.	SNP	.	.	SNP	.	SNP	SNP
659	C	C	C	C	A		.	.	.	SNP	.	.	SNP	.	SNP	SNP
663	A	A	A	A	G		.	.	.	SNP	.	.	SNP	.	SNP	SNP
664	-	-	-	-	T		.	.	.	SNP	.	.	SNP	.	SNP	SNP
668	C	C	C	C	T		.	.	.	SNP	.	.	SNP	.	SNP	SNP
669	G	G	G	G	A		.	.	.	SNP	.	.	SNP	.	SNP	SNP
670	-	-	-	-	C		.	.	.	SNP	.	.	SNP	.	SNP	SNP
671	-	-	-	-	T		.	.	.	SNP	.	.	SNP	.	SNP	SNP
674	G	G	G	G	A		.	.	.	SNP	.	.	SNP	.	SNP	SNP
677	C	C	C	C	A		.	.	.	SNP	.	.	SNP	.	SNP	SNP
679	C	C	C	C	G		.	.	.	SNP	.	.	SNP	.	SNP	SNP
681	T	T	T	T	C		.	.	.	SNP	.	.	SNP	.	SNP	SNP
685	T	T	T	T	G		.	.	.	SNP	.	.	SNP	.	SNP	SNP
686	C	C	C	C	G		.	.	.	SNP	.	.	SNP	.	SNP	SNP
688	C	C	C	C	G		.	.	.	SNP	.	.	SNP	.	SNP	SNP
692	T	T	T	T	A		.	.	.	SNP	.	.	SNP	.	SNP	SNP
693	G	G	G	G	A		.	.	.	SNP	.	.	SNP	.	SNP	SNP
694	C	C	C	C	G		.	.	.	SNP	.	.	SNP	.	SNP	SNP
695	T	T	T	T	G		.	.	.	SNP	.	.	SNP	.	SNP	SNP
696	T	T	T	T	A		.	.	.	SNP	.	.	SNP	.	SNP	SNP
697	G	G	G	G	T		.	.	.	SNP	.	.	SNP	.	SNP	SNP
699	A	A	A	A	G		.	.	.	SNP	.	.	SNP	.	SNP	SNP
700	G	G	G	G	A		.	.	.	SNP	.	.	SNP	.	SNP	SNP
701	A	A	A	A	T		.	.	.	SNP	.	.	SNP	.	SNP	SNP
704	T	T	T	T	A		.	.	.	SNP	.	.	SNP	.	SNP	SNP
705	G	G	G	G	T		.	.	.	SNP	.	.	SNP	.	SNP	SNP
706	A	A	A	A	C		.	.	.	SNP	.	.	SNP	.	SNP	SNP
707	G	G	G	G	T		.	.	.	SNP	.	.	SNP	.	SNP	SNP
713	T	T	T	T	C		.	.	.	SNP	.	.	SNP	.	SNP	SNP
719	G	G	G	G	A		.	.	.	SNP	.	.	SNP	.	SNP	SNP
725	C	C	C	C	T		.	.	.	SNP	.	.	SNP	.	SNP	SNP
726	T	T	T	T	C		.	.	.	SNP	.	.	SNP	.	SNP	SNP
728	T	T	T	T	A		.	.	.	SNP	.	.	SNP	.	SNP	SNP
729	T	T	T	T	A		.	.	.	SNP	.	.	SNP	.	SNP	SNP
732	T	T	T	T	A		.	.	.	SNP	.	.	SNP	.	SNP	SNP
733	T	T	T	T	C		.	.	.	SNP	.	.	SNP	.	SNP	SNP
734	G	G	G	G	A		.	.	.	SNP	.	.	SNP	.	SNP	SNP
735	A	A	A	A	G		.	.	.	SNP	.	.	SNP	.	SNP	SNP
740	C	C	C	C	T		.	.	.	SNP	.	.	SNP	.	SNP	SNP
741	C	C	C	C	T		.	.	.	SNP	.	.	SNP	.	SNP	SNP
742	A	A	A	A	C		.	.	.	SNP	.	.	SNP	.	SNP	SNP
743	A	A	A	A	T		.	.	.	SNP	.	.	SNP	.	SNP	SNP
744	T	T	T	T	G		.	.	.	SNP	.	.	SNP	.	SNP	SNP
751	T	T	T	T	A		.	.	.	SNP	.	.	SNP	.	SNP	SNP
752	G	G	G	G	A		.	.	.	SNP	.	.	SNP	.	SNP	SNP
754	G	G	G	G	C		.	.	.	SNP	.	.	SNP	.	SNP	SNP
755	T	T	T	T	C		.	.	.	SNP	.	.	SNP	.	SNP	SNP
758	T	T	T	T	G		.	.	.	SNP	.	.	SNP	.	SNP	SNP
760	C	C	C	C	G		.	.	.	SNP	.	.	SNP	.	SNP	SNP
764	A	A	A	A	T		.	.	.	SNP	.	.	SNP	.	SNP	SNP
765	A	A	A	A	T		.	.	.	SNP	.	.	SNP	.	SNP	SNP
766	G	G	G	G	A		.	.	.	SNP	.	.	SNP	.	SNP	SNP
767	A	A	A	A	T		.	.	.	SNP	.	.	SNP	.	SNP	SNP
768	G	G	G	G	A		.	.	.	SNP	.	.	SNP	.	SNP	SNP
769	T	T	T	T	C		.	.	.	SNP	.	.	SNP	.	SNP	SNP
771	C	C	C	C	A		.	.	.	SNP	.	.	SNP	.	SNP	SNP
772	A	A	A	A	G		.	.	.	SNP	.	.	SNP	.	SNP	SNP
774	C	C	C	C	G		.	.	.	SNP	.	.	SNP	.	SNP	SNP
775	A	A	A	A	T		.	.	.	SNP	.	.	SNP	.	SNP	SNP
776	A	A	A	A	C		.	.	.	SNP	.	.	SNP	.	SNP	SNP
777	G	G	G	G	A		.	.	.	SNP	.	.	SNP	.	SNP	SNP
779	G	G	G	G	T		.	.	.	SNP	.	.	SNP	.	SNP	SNP
780	T	T	T	T	G		.	.	.	SNP	.	.	SNP	.	SNP	SNP
781	G	G	G	G	C		.	.	.	SNP	.	.	SNP	.	SNP	SNP
782	C	C	C	C	T		.	.	.	SNP	.	.	SNP	.	SNP	SNP
784	T	T	T	T	C		.	.	.	SNP	.	.	SNP	.	SNP	SNP
786	C	C	C	C	A		.	.	.	SNP	.	.	SNP	.	SNP	SNP
788	T	T	T	T	A		.	.	.	SNP	.	.	SNP	.	SNP	SNP
789	A	A	A	A	T		.	.	.	SNP	.	.	SNP	.	SNP	SNP
792	A	A	A	A	G		.	.	.	SNP	.	.	SNP	.	SNP	SNP
793	A	A	A	A	G		.	.	.	SNP	.	.	SNP	.	SNP	SNP
797	T	T	T	T	C		.	.	.	SNP	.	.	SNP	.	SNP	SNP
799	C	C	C	C	A		.	.	.	SNP	.	.	SNP	.	SNP	SNP
800	C	C	C	C	A		.	.	.	SNP	.	.	SNP	.	SNP	SNP
802	G	G	G	G	A		.	.	.	SNP	.	.	SNP	.	SNP	SNP
803	T	T	T	T	A		.	.	.	SNP	.	.	SNP	.	SNP	SNP
804	T	T	T	T	A		.	.	.	SNP	.	.	SNP	.	SNP	SNP
805	C	C	C	C	T		.	.	.	SNP	.	.	SNP	.	SNP	SNP
806	T	T	T	T	A		.	.	.	SNP	.	.	SNP	.	SNP	SNP
807	G	G	G	G	A		.	.	.	SNP	.	.	SNP	.	SNP	SNP
809	G	G	G	G	A		.	.	.	SNP	.	.	SNP	.	SNP	SNP
810	A	A	A	A	G		.	.	.	SNP	.	.	SNP	.	SNP	SNP
811	T	T	T	T	A		.	.	.	SNP	.	.	SNP	.	SNP	SNP
812	C	C	C	C	A		.	.	.	SNP	.	.	SNP	.	SNP	SNP
815	C	C	C	C	T		.	.	.	SNP	.	.	SNP	.	SNP	SNP
817	A	A	A	A	G		.	.	.	SNP	.	.	SNP	.	SNP	SNP
818	C	C	C	C	A		.	.	.	SNP	.	.	SNP	.	SNP	SNP
821	T	T	T	T	C		.	.	.	SNP	.	.	SNP	.	SNP	SNP
824	T	T	T	T	C		.	.	.	SNP	.	.	SNP	.	SNP	SNP
825	T	T	T	T	A		.	.	.	SNP	.	.	SNP	.	SNP	SNP
830	C	C	C	C	A		.	.	.	SNP	.	.	SNP	.	SNP	SNP
831	A	A	A	A	T		.	.	.	SNP	.	.	SNP	.	SNP	SNP
832	T	T	T	T	C		.	.	.	SNP	.	.	SNP	.	SNP	SNP
833	G	G	G	G	C		.	.	.	SNP	.	.	SNP	.	SNP	SNP
834	G	G	G	G	T		.	.	.	SNP	.	.	SNP	.	SNP	SNP
835	A	A	A	A	C		.	.	.	SNP	.	.	SNP	.	SNP	SNP
839	G	G	G	G	A		.	.	.	SNP	.	.	SNP	.	SNP	SNP
840	G	G	G	G	A		.	.	.	SNP	.	.	SNP	.	SNP	SNP
844	T	T	T	T	A		.	.	.	SNP	.	.	SNP	.	SNP	SNP
845	C	C	C	C	T		.	.	.	SNP	.	.	SNP	.	SNP	SNP
846	T	T	T	T	A		.	.	.	SNP	.	.	SNP	.	SNP	SNP
848	T	T	T	T	G		.	.	.	SNP	.	.	SNP	.	SNP	SNP
849	G	G	G	G	C		.	.	.	SNP	.	.	SNP	.	SNP	SNP
856	A	A	A	A	T		.	.	.	SNP	.	.	SNP	.	SNP	SNP
857	T	T	T	T	C		.	.	.	SNP	.	.	SNP	.	SNP	SNP
860	C	C	C	C	A		.	.	.	SNP	.	.	SNP	.	SNP	SNP
862	C	C	C	C	G		.	.	.	SNP	.	.	SNP	.	SNP	SNP
863	-	-	-	-	G		.	.	.	SNP	.	.	SNP	.	SNP	SNP
864	-	-	-	-	A		.	.	.	SNP	.	.	SNP	.	SNP	SNP
865	-	-	-	-	A		.	.	.	SNP	.	.	SNP	.	SNP	SNP
866	-	-	-	-	T		.	.	.	SNP	.	.	SNP	.	SNP	SNP
867	-	-	-	-	C		.	.	.	SNP	.	.	SNP	.	SNP	SNP
868	-	-	-	-	C		.	.	.	SNP	.	.	SNP	.	SNP	SNP
869	-	-	-	-	A		.	.	.	SNP	.	.	SNP	.	SNP	SNP
870	-	-	-	-	G		.	.	.	SNP	.	.	SNP	.	SNP	SNP
871	-	-	-	-	G		.	.	.	SNP	.	.	SNP	.	SNP	SNP
875	A	A	A	A	G		.	.	.	SNP	.	.	SNP	.	SNP	SNP
878	G	G	G	G	T		.	.	.	SNP	.	.	SNP	.	SNP	SNP
881	T	T	T	T	C		.	.	.	SNP	.	.	SNP	.	SNP	SNP
884	C	C	C	C	T		.	.	.	SNP	.	.	SNP	.	SNP	SNP
885	T	T	T	T	A		.	.	.	SNP	.	.	SNP	.	SNP	SNP
886	A	A	A	A	T		.	.	.	SNP	.	.	SNP	.	SNP	SNP
887	T	T	T	T	G		.	.	.	SNP	.	.	SNP	.	SNP	SNP
888	T	T	T	T	A		.	.	.	SNP	.	.	SNP	.	SNP	SNP
892	T	T	T	T	A		.	.	.	SNP	.	.	SNP	.	SNP	SNP
893	T	T	T	T	C		.	.	.	SNP	.	.	SNP	.	SNP	SNP
894	A	A	A	A	G		.	.	.	SNP	.	.	SNP	.	SNP	SNP
895	G	G	G	G	C		.	.	.	SNP	.	.	SNP	.	SNP	SNP
896	T	T	T	T	A		.	.	.	SNP	.	.	SNP	.	SNP	SNP
897	T	T	T	T	A		.	.	.	SNP	.	.	SNP	.	SNP	SNP
898	G	G	G	G	T		.	.	.	SNP	.	.	SNP	.	SNP	SNP
899	T	T	T	T	A		.	.	.	SNP	.	.	SNP	.	SNP	SNP
900	T	T	T	T	G		.	.	.	SNP	.	.	SNP	.	SNP	SNP
901	C	C	C	C	T		.	.	.	SNP	.	.	SNP	.	SNP	SNP
902	T	T	T	T	C		.	.	.	SNP	.	.	SNP	.	SNP	SNP
906	A	A	A	A	G		.	.	.	SNP	.	.	SNP	.	SNP	SNP
908	A	A	A	A	G		.	.	.	SNP	.	.	SNP	.	SNP	SNP
909	G	G	G	G	A		.	.	.	SNP	.	.	SNP	.	SNP	SNP
914	C	C	C	C	T		.	.	.	SNP	.	.	SNP	.	SNP	SNP
918	G	G	G	G	A		.	.	.	SNP	.	.	SNP	.	SNP	SNP
919	G	G	G	G	A		.	.	.	SNP	.	.	SNP	.	SNP	SNP
920	A	A	A	A	G		.	.	.	SNP	.	.	SNP	.	SNP	SNP
921	A	A	A	A	G		.	.	.	SNP	.	.	SNP	.	SNP	SNP
922	T	T	T	T	G		.	.	.	SNP	.	.	SNP	.	SNP	SNP
923	T	T	T	T	C		.	.	.	SNP	.	.	SNP	.	SNP	SNP
924	G	G	G	G	A		.	.	.	SNP	.	.	SNP	.	SNP	SNP
925	C	C	C	C	T		.	.	.	SNP	.	.	SNP	.	SNP	SNP
926	A	A	A	A	T		.	.	.	SNP	.	.	SNP	.	SNP	SNP
927	G	G	G	G	A		.	.	.	SNP	.	.	SNP	.	SNP	SNP
928	C	C	C	C	T		.	.	.	SNP	.	.	SNP	.	SNP	SNP
932	C	C	C	C	T		.	.	.	SNP	.	.	SNP	.	SNP	SNP
933	G	G	G	G	A		.	.	.	SNP	.	.	SNP	.	SNP	SNP
934	A	A	A	A	G		.	.	.	SNP	.	.	SNP	.	SNP	SNP
935	T	T	T	T	C		.	.	.	SNP	.	.	SNP	.	SNP	SNP
938	T	T	T	T	C		.	.	.	SNP	.	.	SNP	.	SNP	SNP
942	A	A	A	A	C		.	.	.	SNP	.	.	SNP	.	SNP	SNP
943	C	C	C	C	A		.	.	.	SNP	.	.	SNP	.	SNP	SNP
944	T	T	T	T	G		.	.	.	SNP	.	.	SNP	.	SNP	SNP
950	A	A	A	A	G		.	.	.	SNP	.	.	SNP	.	SNP	SNP
953	A	A	A	A	T		.	.	.	SNP	.	.	SNP	.	SNP	SNP
954	G	G	G	G	A		.	.	.	SNP	.	.	SNP	.	SNP	SNP
959	A	A	A	A	T		.	.	.	SNP	.	.	SNP	.	SNP	SNP
962	T	T	T	T	A		.	.	.	SNP	.	.	SNP	.	SNP	SNP
965	T	T	T	T	C		.	.	.	SNP	.	.	SNP	.	SNP	SNP
970	G	G	G	G	A		.	.	.	SNP	.	.	SNP	.	SNP	SNP
971	T	T	T	T	C		.	.	.	SNP	.	.	SNP	.	SNP	SNP
973	C	C	C	C	G		.	.	.	SNP	.	.	SNP	.	SNP	SNP
974	A	A	A	A	C		.	.	.	SNP	.	.	SNP	.	SNP	SNP
976	A	A	A	A	G		.	.	.	SNP	.	.	SNP	.	SNP	SNP
977	A	A	A	A	G		.	.	.	SNP	.	.	SNP	.	SNP	SNP
983	A	A	A	A	T		.	.	.	SNP	.	.	SNP	.	SNP	SNP
985	C	C	C	C	T		.	.	.	SNP	.	.	SNP	.	SNP	SNP
989	A	A	A	A	C		.	.	.	SNP	.	.	SNP	.	SNP	SNP
990	C	C	C	C	A		.	.	.	SNP	.	.	SNP	.	SNP	SNP
993	G	G	G	G	A		.	.	.	SNP	.	.	SNP	.	SNP	SNP
995	C	C	C	C	T		.	.	.	SNP	.	.	SNP	.	SNP	SNP
997	G	G	G	G	A		.	.	.	SNP	.	.	SNP	.	SNP	SNP
998	T	T	T	T	C		.	.	.	SNP	.	.	SNP	.	SNP	SNP
1001	T	T	T	T	C		.	.	.	SNP	.	.	SNP	.	SNP	SNP
1004	C	C	C	C	T		.	.	.	SNP	.	.	SNP	.	SNP	SNP
1007	C	C	C	C	A		.	.	.	SNP	.	.	SNP	.	SNP	SNP
1008	T	T	T	T	G		.	.	.	SNP	.	.	SNP	.	SNP	SNP
1009	A	A	A	A	C		.	.	.	SNP	.	.	SNP	.	SNP	SNP
1013	C	C	C	C	T		.	.	.	SNP	.	.	SNP	.	SNP	SNP
1015	C	C	C	C	T		.	.	.	SNP	.	.	SNP	.	SNP	SNP
1016	A	A	A	A	T		.	.	.	SNP	.	.	SNP	.	SNP	SNP
1019	C	C	C	C	T		.	.	.	SNP	.	.	SNP	.	SNP	SNP
1022	T	T	T	T	C		.	.	.	SNP	.	.	SNP	.	SNP	SNP
1023	C	C	C	C	T		.	.	.	SNP	.	.	SNP	.	SNP	SNP
1024	A	A	A	A	C		.	.	.	SNP	.	.	SNP	.	SNP	SNP
1025	G	G	G	G	T		.	.	.	SNP	.	.	SNP	.	SNP	SNP
1027	G	G	G	G	C		.	.	.	SNP	.	.	SNP	.	SNP	SNP
1037	C	C	C	C	A		.	.	.	SNP	.	.	SNP	.	SNP	SNP
1040	C	C	C	C	G		.	.	.	SNP	.	.	SNP	.	SNP	SNP
1043	T	T	T	T	A		.	.	.	SNP	.	.	SNP	.	SNP	SNP
1044	A	A	A	A	C		.	.	.	SNP	.	.	SNP	.	SNP	SNP
1047	-	-	-	-	C		.	.	.	SNP	.	.	SNP	.	SNP	SNP
1048	-	-	-	-	T		.	.	.	SNP	.	.	SNP	.	SNP	SNP
1049	-	-	-	-	C		.	.	.	SNP	.	.	SNP	.	SNP	SNP
1050	-	-	-	-	A		.	.	.	SNP	.	.	SNP	.	SNP	SNP
1053	G	G	G	G	C		.	.	.	SNP	.	.	SNP	.	SNP	SNP
1054	C	C	C	C	T		.	.	.	SNP	.	.	SNP	.	SNP	SNP
1056	C	C	C	C	T		.	.	.	SNP	.	.	SNP	.	SNP	SNP
1058	G	G	G	G	T		.	.	.	SNP	.	.	SNP	.	SNP	SNP
1061	A	A	A	A	T		.	.	.	SNP	.	.	SNP	.	SNP	SNP
1062	A	A	A	A	G		.	.	.	SNP	.	.	SNP	.	SNP	SNP
1065	-	-	-	-	A		.	.	.	SNP	.	.	SNP	.	SNP	SNP
1066	-	-	-	-	G		.	.	.	SNP	.	.	SNP	.	SNP	SNP
1070	T	T	T	T	C		.	.	.	SNP	.	.	SNP	.	SNP	SNP
1071	G	G	G	G	A		.	.	.	SNP	.	.	SNP	.	SNP	SNP
1073	A	A	A	A	T		.	.	.	SNP	.	.	SNP	.	SNP	SNP
1074	T	T	T	T	C		.	.	.	SNP	.	.	SNP	.	SNP	SNP
1075	G	G	G	G	C		.	.	.	SNP	.	.	SNP	.	SNP	SNP
1078	C	C	C	C	A		.	.	.	SNP	.	.	SNP	.	SNP	SNP
1082	A	A	A	A	C		.	.	.	SNP	.	.	SNP	.	SNP	SNP
1085	T	T	T	T	C		.	.	.	SNP	.	.	SNP	.	SNP	SNP
1086	-	-	-	-	C		.	.	.	SNP	.	.	SNP	.	SNP	SNP
1087	-	-	-	-	T		.	.	.	SNP	.	.	SNP	.	SNP	SNP
1088	-	-	-	-	C		.	.	.	SNP	.	.	SNP	.	SNP	SNP
1089	-	-	-	-	T		.	.	.	SNP	.	.	SNP	.	SNP	SNP
1090	-	-	-	-	C		.	.	.	SNP	.	.	SNP	.	SNP	SNP
1091	-	-	-	-	G		.	.	.	SNP	.	.	SNP	.	SNP	SNP
1094	T	T	T	T	A		.	.	.	SNP	.	.	SNP	.	SNP	SNP
1097	T	T	T	T	C		.	.	.	SNP	.	.	SNP	.	SNP	SNP
1098	C	C	C	C	T		.	.	.	SNP	.	.	SNP	.	SNP	SNP
1100	G	G	G	G	T		.	.	.	SNP	.	.	SNP	.	SNP	SNP
1103	A	A	A	A	C		.	.	.	SNP	.	.	SNP	.	SNP	SNP
1112	T	T	T	T	A		.	.	.	SNP	.	.	SNP	.	SNP	SNP
1115	T	T	T	T	C		.	.	.	SNP	.	.	SNP	.	SNP	SNP
1116	T	T	T	T	A		.	.	.	SNP	.	.	SNP	.	SNP	SNP
1118	T	T	T	T	C		.	.	.	SNP	.	.	SNP	.	SNP	SNP
1125	A	A	A	A	C		.	.	.	SNP	.	.	SNP	.	SNP	SNP
1126	G	G	G	G	T		.	.	.	SNP	.	.	SNP	.	SNP	SNP
1128	C	C	C	C	G		.	.	.	SNP	.	.	SNP	.	SNP	SNP
1129	A	A	A	A	C		.	.	.	SNP	.	.	SNP	.	SNP	SNP
1131	T	T	T	T	A		.	.	.	SNP	.	.	SNP	.	SNP	SNP
1132	T	T	T	T	C		.	.	.	SNP	.	.	SNP	.	SNP	SNP
1133	C	C	C	C	A		.	.	.	SNP	.	.	SNP	.	SNP	SNP
1136	A	A	A	A	G		.	.	.	SNP	.	.	SNP	.	SNP	SNP
1137	G	G	G	G	A		.	.	.	SNP	.	.	SNP	.	SNP	SNP
1140	A	A	A	A	G		.	.	.	SNP	.	.	SNP	.	SNP	SNP
1143	T	T	T	T	C		.	.	.	SNP	.	.	SNP	.	SNP	SNP
1144	T	T	T	T	C		.	.	.	SNP	.	.	SNP	.	SNP	SNP
1146	A	A	A	A	T		.	.	.	SNP	.	.	SNP	.	SNP	SNP
1147	G	G	G	G	C		.	.	.	SNP	.	.	SNP	.	SNP	SNP
1148	C	C	C	C	A		.	.	.	SNP	.	.	SNP	.	SNP	SNP
1149	A	A	A	A	C		.	.	.	SNP	.	.	SNP	.	SNP	SNP
1150	A	A	A	A	T		.	.	.	SNP	.	.	SNP	.	SNP	SNP
1153	A	A	A	A	C		.	.	.	SNP	.	.	SNP	.	SNP	SNP
1155	G	G	G	G	T		.	.	.	SNP	.	.	SNP	.	SNP	SNP
1156	T	T	T	T	C		.	.	.	SNP	.	.	SNP	.	SNP	SNP
1159	C	C	C	C	A		.	.	.	SNP	.	.	SNP	.	SNP	SNP
1161	G	G	G	G	A		.	.	.	SNP	.	.	SNP	.	SNP	SNP
1162	T	T	T	T	G		.	.	.	SNP	.	.	SNP	.	SNP	SNP
1166	C	C	C	C	T		.	.	.	SNP	.	.	SNP	.	SNP	SNP
1167	T	T	T	T	G		.	.	.	SNP	.	.	SNP	.	SNP	SNP
1168	G	G	G	G	C		.	.	.	SNP	.	.	SNP	.	SNP	SNP
1171	C	C	C	C	T		.	.	.	SNP	.	.	SNP	.	SNP	SNP
1172	G	G	G	G	T		.	.	.	SNP	.	.	SNP	.	SNP	SNP
1174	G	G	G	G	A		.	.	.	SNP	.	.	SNP	.	SNP	SNP
1176	A	A	A	A	T		.	.	.	SNP	.	.	SNP	.	SNP	SNP
1177	A	A	A	A	G		.	.	.	SNP	.	.	SNP	.	SNP	SNP
1179	G	G	G	G	A		.	.	.	SNP	.	.	SNP	.	SNP	SNP
1180	T	T	T	T	C		.	.	.	SNP	.	.	SNP	.	SNP	SNP
1181	C	C	C	C	T		.	.	.	SNP	.	.	SNP	.	SNP	SNP
1182	T	T	T	T	C		.	.	.	SNP	.	.	SNP	.	SNP	SNP
1184	-	-	-	-	C		.	.	.	SNP	.	.	SNP	.	SNP	SNP
1185	-	-	-	-	G		.	.	.	SNP	.	.	SNP	.	SNP	SNP
1186	-	-	-	-	G		.	.	.	SNP	.	.	SNP	.	SNP	SNP
1187	-	-	-	-	A		.	.	.	SNP	.	.	SNP	.	SNP	SNP
1194	-	-	-	-	T		.	.	.	SNP	.	.	SNP	.	SNP	SNP
1195	-	-	-	-	T		.	.	.	SNP	.	.	SNP	.	SNP	SNP
1196	-	-	-	-	A		.	.	.	SNP	.	.	SNP	.	SNP	SNP
1197	-	-	-	-	A		.	.	.	SNP	.	.	SNP	.	SNP	SNP
1198	-	-	-	-	A		.	.	.	SNP	.	.	SNP	.	SNP	SNP
1200	G	G	G	G	A		.	.	.	SNP	.	.	SNP	.	SNP	SNP
1202	T	T	T	T	A		.	.	.	SNP	.	.	SNP	.	SNP	SNP
1211	T	T	T	T	C		.	.	.	SNP	.	.	SNP	.	SNP	SNP
1217	T	T	T	T	G		.	.	.	SNP	.	.	SNP	.	SNP	SNP
1221	T	T	T	T	A		.	.	.	SNP	.	.	SNP	.	SNP	SNP
1222	C	C	C	C	A		.	.	.	SNP	.	.	SNP	.	SNP	SNP
1223	T	T	T	T	A		.	.	.	SNP	.	.	SNP	.	SNP	SNP
1225	C	C	C	C	T		.	.	.	SNP	.	.	SNP	.	SNP	SNP
1228	C	C	C	C	T		.	.	.	SNP	.	.	SNP	.	SNP	SNP
1232	C	C	C	C	T		.	.	.	SNP	.	.	SNP	.	SNP	SNP
1239	C	C	C	C	G		.	.	.	SNP	.	.	SNP	.	SNP	SNP
1241	C	C	C	C	T		.	.	.	SNP	.	.	SNP	.	SNP	SNP
1245	C	C	C	C	G		.	.	.	SNP	.	.	SNP	.	SNP	SNP
1246	T	T	T	T	A		.	.	.	SNP	.	.	SNP	.	SNP	SNP
1250	A	A	A	A	C		.	.	.	SNP	.	.	SNP	.	SNP	SNP
1251	A	A	A	A	G		.	.	.	SNP	.	.	SNP	.	SNP	SNP
1252	G	G	G	G	A		.	.	.	SNP	.	.	SNP	.	SNP	SNP
1254	T	T	T	T	C		.	.	.	SNP	.	.	SNP	.	SNP	SNP
1261	T	T	T	T	C		.	.	.	SNP	.	.	SNP	.	SNP	SNP
1262	A	A	A	A	C		.	.	.	SNP	.	.	SNP	.	SNP	SNP
1263	C	C	C	C	A		.	.	.	SNP	.	.	SNP	.	SNP	SNP
1264	A	A	A	A	G		.	.	.	SNP	.	.	SNP	.	SNP	SNP
1265	A	A	A	A	C		.	.	.	SNP	.	.	SNP	.	SNP	SNP
1268	C	C	C	C	T		.	.	.	SNP	.	.	SNP	.	SNP	SNP
1269	T	T	T	T	C		.	.	.	SNP	.	.	SNP	.	SNP	SNP
1271	T	T	T	T	C		.	.	.	SNP	.	.	SNP	.	SNP	SNP
1274	C	C	C	C	-		.	.	.	SNP	.	.	SNP	.	SNP	SNP
1275	C	C	C	C	-		.	.	.	SNP	.	.	SNP	.	SNP	SNP
1276	A	A	A	A	-		.	.	.	SNP	.	.	SNP	.	SNP	SNP
1278	A	A	A	A	G		.	.	.	SNP	.	.	SNP	.	SNP	SNP
1279	A	A	A	A	T		.	.	.	SNP	.	.	SNP	.	SNP	SNP
1287	C	C	C	C	T		.	.	.	SNP	.	.	SNP	.	SNP	SNP
1288	C	C	C	C	A		.	.	.	SNP	.	.	SNP	.	SNP	SNP
1289	T	T	T	T	C		.	.	.	SNP	.	.	SNP	.	SNP	SNP
1290	A	A	A	A	G		.	.	.	SNP	.	.	SNP	.	SNP	SNP
1292	T	T	T	T	G		.	.	.	SNP	.	.	SNP	.	SNP	SNP
1295	A	A	A	A	T		.	.	.	SNP	.	.	SNP	.	SNP	SNP
1296	G	G	G	G	C		.	.	.	SNP	.	.	SNP	.	SNP	SNP
1298	A	A	A	A	T		.	.	.	SNP	.	.	SNP	.	SNP	SNP
1303	T	T	T	T	A		.	.	.	SNP	.	.	SNP	.	SNP	SNP
1310	T	T	T	T	C		.	.	.	SNP	.	.	SNP	.	SNP	SNP
1311	A	A	A	A	G		.	.	.	SNP	.	.	SNP	.	SNP	SNP
1313	C	C	C	C	G		.	.	.	SNP	.	.	SNP	.	SNP	SNP
1314	T	T	T	T	G		.	.	.	SNP	.	.	SNP	.	SNP	SNP
1319	C	C	C	C	T		.	.	.	SNP	.	.	SNP	.	SNP	SNP
1322	C	C	C	C	T		.	.	.	SNP	.	.	SNP	.	SNP	SNP
1323	-	-	-	-	G		.	.	.	SNP	.	.	SNP	.	SNP	SNP
1324	-	-	-	-	G		.	.	.	SNP	.	.	SNP	.	SNP	SNP
1325	-	-	-	-	A		.	.	.	SNP	.	.	SNP	.	SNP	SNP
1326	-	-	-	-	A		.	.	.	SNP	.	.	SNP	.	SNP	SNP
1330	G	G	A	G	A		.	SNP	.	SNP	SNP	.	SNP	SNP	.	SNP
1331	C	C	C	C	T		.	.	.	SNP	.	.	SNP	.	SNP	SNP
1332	A	A	A	A	T		.	.	.	SNP	.	.	SNP	.	SNP	SNP
1335	T	T	T	T	G		.	.	.	SNP	.	.	SNP	.	SNP	SNP
1338	T	T	T	T	C		.	.	.	SNP	.	.	SNP	.	SNP	SNP
1340	C	C	C	C	T		.	.	.	SNP	.	.	SNP	.	SNP	SNP
1342	G	G	G	G	A		.	.	.	SNP	.	.	SNP	.	SNP	SNP
1343	A	A	A	A	T		.	.	.	SNP	.	.	SNP	.	SNP	SNP
1344	T	T	T	T	G		.	.	.	SNP	.	.	SNP	.	SNP	SNP
1345	A	A	A	A	C		.	.	.	SNP	.	.	SNP	.	SNP	SNP
1348	T	T	T	T	C		.	.	.	SNP	.	.	SNP	.	SNP	SNP
1349	C	C	C	C	A		.	.	.	SNP	.	.	SNP	.	SNP	SNP
1352	C	C	C	C	T		.	.	.	SNP	.	.	SNP	.	SNP	SNP
1353	T	T	T	T	G		.	.	.	SNP	.	.	SNP	.	SNP	SNP
1354	T	T	T	T	A		.	.	.	SNP	.	.	SNP	.	SNP	SNP
1355	C	C	C	C	A		.	.	.	SNP	.	.	SNP	.	SNP	SNP
1359	T	T	T	T	-		.	.	.	SNP	.	.	SNP	.	SNP	SNP
1360	G	G	G	G	-		.	.	.	SNP	.	.	SNP	.	SNP	SNP
1361	A	A	A	A	-		.	.	.	SNP	.	.	SNP	.	SNP	SNP
1362	T	T	T	T	-		.	.	.	SNP	.	.	SNP	.	SNP	SNP
1363	G	G	G	G	A		.	.	.	SNP	.	.	SNP	.	SNP	SNP
1369	A	A	A	A	C		.	.	.	SNP	.	.	SNP	.	SNP	SNP
1371	T	T	T	T	A		.	.	.	SNP	.	.	SNP	.	SNP	SNP
1375	C	C	C	C	A		.	.	.	SNP	.	.	SNP	.	SNP	SNP
1377	T	T	T	T	A		.	.	.	SNP	.	.	SNP	.	SNP	SNP
1378	T	T	T	T	C		.	.	.	SNP	.	.	SNP	.	SNP	SNP
1380	C	C	C	C	T		.	.	.	SNP	.	.	SNP	.	SNP	SNP
1381	A	A	A	A	T		.	.	.	SNP	.	.	SNP	.	SNP	SNP
1382	G	G	G	G	C		.	.	.	SNP	.	.	SNP	.	SNP	SNP
1383	A	A	A	A	T		.	.	.	SNP	.	.	SNP	.	SNP	SNP
1387	C	C	C	C	T		.	.	.	SNP	.	.	SNP	.	SNP	SNP
1388	A	A	A	A	C		.	.	.	SNP	.	.	SNP	.	SNP	SNP
1389	C	C	C	C	T		.	.	.	SNP	.	.	SNP	.	SNP	SNP
1390	A	A	A	A	T		.	.	.	SNP	.	.	SNP	.	SNP	SNP
1391	T	T	T	T	C		.	.	.	SNP	.	.	SNP	.	SNP	SNP
1392	T	T	T	T	A		.	.	.	SNP	.	.	SNP	.	SNP	SNP
1393	G	G	G	G	C		.	.	.	SNP	.	.	SNP	.	SNP	SNP
1398	G	G	G	G	C		.	.	.	SNP	.	.	SNP	.	SNP	SNP
1399	T	T	T	T	G		.	.	.	SNP	.	.	SNP	.	SNP	SNP
1401	C	C	C	C	A		.	.	.	SNP	.	.	SNP	.	SNP	SNP
1403	A	A	A	A	G		.	.	.	SNP	.	.	SNP	.	SNP	SNP
1404	C	C	C	C	G		.	.	.	SNP	.	.	SNP	.	SNP	SNP
1407	C	C	C	C	T		.	.	.	SNP	.	.	SNP	.	SNP	SNP
1408	A	A	A	A	G		.	.	.	SNP	.	.	SNP	.	SNP	SNP
1409	C	C	C	C	T		.	.	.	SNP	.	.	SNP	.	SNP	SNP
1410	A	A	A	A	G		.	.	.	SNP	.	.	SNP	.	SNP	SNP
1413	C	C	C	C	T		.	.	.	SNP	.	.	SNP	.	SNP	SNP
1416	T	T	T	T	C		.	.	.	SNP	.	.	SNP	.	SNP	SNP
1417	C	C	C	C	A		.	.	.	SNP	.	.	SNP	.	SNP	SNP
1428	A	A	A	A	G		.	.	.	SNP	.	.	SNP	.	SNP	SNP
1431	-	-	-	-	T		.	.	.	SNP	.	.	SNP	.	SNP	SNP
1433	G	G	G	G	T		.	.	.	SNP	.	.	SNP	.	SNP	SNP
1434	A	A	A	A	T		.	.	.	SNP	.	.	SNP	.	SNP	SNP
1435	G	G	G	G	A		.	.	.	SNP	.	.	SNP	.	SNP	SNP
1437	G	G	G	G	T		.	.	.	SNP	.	.	SNP	.	SNP	SNP
1438	G	G	G	G	T		.	.	.	SNP	.	.	SNP	.	SNP	SNP
1439	A	A	A	A	C		.	.	.	SNP	.	.	SNP	.	SNP	SNP
1440	A	A	A	A	T		.	.	.	SNP	.	.	SNP	.	SNP	SNP
1441	A	A	A	A	T		.	.	.	SNP	.	.	SNP	.	SNP	SNP
1443	T	T	T	T	C		.	.	.	SNP	.	.	SNP	.	SNP	SNP
1444	C	C	C	C	A		.	.	.	SNP	.	.	SNP	.	SNP	SNP
1445	T	T	T	T	A		.	.	.	SNP	.	.	SNP	.	SNP	SNP
1447	T	T	T	T	A		.	.	.	SNP	.	.	SNP	.	SNP	SNP
1448	A	A	A	A	T		.	.	.	SNP	.	.	SNP	.	SNP	SNP
1449	A	A	A	A	C		.	.	.	SNP	.	.	SNP	.	SNP	SNP
1452	T	T	T	T	C		.	.	.	SNP	.	.	SNP	.	SNP	SNP
1454	G	G	G	G	C		.	.	.	SNP	.	.	SNP	.	SNP	SNP
1456	T	T	T	T	-		.	.	.	SNP	.	.	SNP	.	SNP	SNP
1460	T	T	T	T	A		.	.	.	SNP	.	.	SNP	.	SNP	SNP
1461	T	T	T	T	C		.	.	.	SNP	.	.	SNP	.	SNP	SNP
1468	G	G	G	G	C		.	.	.	SNP	.	.	SNP	.	SNP	SNP
1469	A	A	A	A	C		.	.	.	SNP	.	.	SNP	.	SNP	SNP
1470	C	C	C	C	T		.	.	.	SNP	.	.	SNP	.	SNP	SNP
1474	A	A	A	A	C		.	.	.	SNP	.	.	SNP	.	SNP	SNP
1477	G	G	G	G	T		.	.	.	SNP	.	.	SNP	.	SNP	SNP
1483	C	C	C	C	A		.	.	.	SNP	.	.	SNP	.	SNP	SNP
1485	G	G	G	G	A		.	.	.	SNP	.	.	SNP	.	SNP	SNP
1486	T	T	T	T	C		.	.	.	SNP	.	.	SNP	.	SNP	SNP
1487	A	A	A	A	G		.	.	.	SNP	.	.	SNP	.	SNP	SNP
1488	G	G	G	G	C		.	.	.	SNP	.	.	SNP	.	SNP	SNP
1492	T	T	T	T	-		.	.	.	SNP	.	.	SNP	.	SNP	SNP
1493	G	G	G	G	-		.	.	.	SNP	.	.	SNP	.	SNP	SNP
1494	T	T	T	T	-		.	.	.	SNP	.	.	SNP	.	SNP	SNP
1495	G	G	G	G	-		.	.	.	SNP	.	.	SNP	.	SNP	SNP
1496	T	T	T	T	-		.	.	.	SNP	.	.	SNP	.	SNP	SNP
1497	T	T	T	T	-		.	.	.	SNP	.	.	SNP	.	SNP	SNP
1498	T	T	T	T	-		.	.	.	SNP	.	.	SNP	.	SNP	SNP
1499	T	T	T	T	-		.	.	.	SNP	.	.	SNP	.	SNP	SNP
1500	C	C	C	C	-		.	.	.	SNP	.	.	SNP	.	SNP	SNP
1501	T	T	T	T	-		.	.	.	SNP	.	.	SNP	.	SNP	SNP
1502	A	A	A	A	-		.	.	.	SNP	.	.	SNP	.	SNP	SNP
1503	C	C	C	C	-		.	.	.	SNP	.	.	SNP	.	SNP	SNP
1505	A	A	A	A	T		.	.	.	SNP	.	.	SNP	.	SNP	SNP
1509	A	A	A	A	T		.	.	.	SNP	.	.	SNP	.	SNP	SNP
1511	G	G	G	G	-		.	.	.	SNP	.	.	SNP	.	SNP	SNP
1512	A	A	A	A	-		.	.	.	SNP	.	.	SNP	.	SNP	SNP
1521	G	G	G	G	-		.	.	.	SNP	.	.	SNP	.	SNP	SNP
1522	T	T	T	T	-		.	.	.	SNP	.	.	SNP	.	SNP	SNP
1523	A	A	A	A	-		.	.	.	SNP	.	.	SNP	.	SNP	SNP
1524	G	G	G	G	-		.	.	.	SNP	.	.	SNP	.	SNP	SNP
1527	G	G	G	G	C		.	.	.	SNP	.	.	SNP	.	SNP	SNP
1530	G	G	G	G	C		.	.	.	SNP	.	.	SNP	.	SNP	SNP
1531	T	T	T	T	A		.	.	.	SNP	.	.	SNP	.	SNP	SNP
1533	T	T	T	T	C		.	.	.	SNP	.	.	SNP	.	SNP	SNP
1534	G	G	G	G	A		.	.	.	SNP	.	.	SNP	.	SNP	SNP
1535	G	G	G	G	A		.	.	.	SNP	.	.	SNP	.	SNP	SNP
1537	T	T	T	T	C		.	.	.	SNP	.	.	SNP	.	SNP	SNP
1540	T	T	T	T	-		.	.	.	SNP	.	.	SNP	.	SNP	SNP
1541	G	G	G	G	-		.	.	.	SNP	.	.	SNP	.	SNP	SNP
1542	T	T	T	T	-		.	.	.	SNP	.	.	SNP	.	SNP	SNP
1546	T	T	T	T	A		.	.	.	SNP	.	.	SNP	.	SNP	SNP
1549	C	C	C	C	T		.	.	.	SNP	.	.	SNP	.	SNP	SNP
1550	A	A	A	A	T		.	.	.	SNP	.	.	SNP	.	SNP	SNP
1552	C	C	C	C	T		.	.	.	SNP	.	.	SNP	.	SNP	SNP
1556	A	A	A	A	G		.	.	.	SNP	.	.	SNP	.	SNP	SNP
1557	A	A	A	A	C		.	.	.	SNP	.	.	SNP	.	SNP	SNP
1558	T	T	T	T	A		.	.	.	SNP	.	.	SNP	.	SNP	SNP
1559	C	C	C	C	A		.	.	.	SNP	.	.	SNP	.	SNP	SNP
1561	T	T	T	T	C		.	.	.	SNP	.	.	SNP	.	SNP	SNP
1564	A	A	A	A	T		.	.	.	SNP	.	.	SNP	.	SNP	SNP
1567	T	T	T	T	C		.	.	.	SNP	.	.	SNP	.	SNP	SNP
1576	C	C	C	C	T		.	.	.	SNP	.	.	SNP	.	SNP	SNP
1580	A	A	A	A	G		.	.	.	SNP	.	.	SNP	.	SNP	SNP
1582	C	C	C	C	T		.	.	.	SNP	.	.	SNP	.	SNP	SNP
1586	-	-	-	-	C		.	.	.	SNP	.	.	SNP	.	SNP	SNP
1587	-	-	-	-	A		.	.	.	SNP	.	.	SNP	.	SNP	SNP
1588	G	G	G	G	A		.	.	.	SNP	.	.	SNP	.	SNP	SNP
1592	A	A	A	A	G		.	.	.	SNP	.	.	SNP	.	SNP	SNP
1593	C	C	C	C	A		.	.	.	SNP	.	.	SNP	.	SNP	SNP
1594	A	A	A	A	G		.	.	.	SNP	.	.	SNP	.	SNP	SNP
1596	A	A	A	A	C		.	.	.	SNP	.	.	SNP	.	SNP	SNP
1597	G	G	G	G	C		.	.	.	SNP	.	.	SNP	.	SNP	SNP
1600	-	-	-	-	A		.	.	.	SNP	.	.	SNP	.	SNP	SNP
1609	G	G	G	G	A		.	.	.	SNP	.	.	SNP	.	SNP	SNP
1610	C	C	C	C	T		.	.	.	SNP	.	.	SNP	.	SNP	SNP
1612	A	A	A	A	C		.	.	.	SNP	.	.	SNP	.	SNP	SNP
1618	T	T	T	T	C		.	.	.	SNP	.	.	SNP	.	SNP	SNP
1619	C	C	C	C	T		.	.	.	SNP	.	.	SNP	.	SNP	SNP
1620	G	G	G	G	A		.	.	.	SNP	.	.	SNP	.	SNP	SNP
1621	C	C	C	C	T		.	.	.	SNP	.	.	SNP	.	SNP	SNP
1624	C	C	C	C	T		.	.	.	SNP	.	.	SNP	.	SNP	SNP
1628	G	G	G	G	A		.	.	.	SNP	.	.	SNP	.	SNP	SNP
1629	G	G	G	G	A		.	.	.	SNP	.	.	SNP	.	SNP	SNP
1630	T	T	T	T	A		.	.	.	SNP	.	.	SNP	.	SNP	SNP
1631	T	T	T	T	A		.	.	.	SNP	.	.	SNP	.	SNP	SNP
1634	T	T	T	T	G		.	.	.	SNP	.	.	SNP	.	SNP	SNP
1635	C	C	C	C	G		.	.	.	SNP	.	.	SNP	.	SNP	SNP
1637	G	G	G	G	T		.	.	.	SNP	.	.	SNP	.	SNP	SNP
1639	A	A	A	A	C		.	.	.	SNP	.	.	SNP	.	SNP	SNP
1640	C	C	C	C	A		.	.	.	SNP	.	.	SNP	.	SNP	SNP
1646	A	A	A	A	T		.	.	.	SNP	.	.	SNP	.	SNP	SNP
1647	G	G	G	G	C		.	.	.	SNP	.	.	SNP	.	SNP	SNP
1654	T	T	T	T	C		.	.	.	SNP	.	.	SNP	.	SNP	SNP
1656	A	A	A	A	C		.	.	.	SNP	.	.	SNP	.	SNP	SNP
1658	A	A	A	A	T		.	.	.	SNP	.	.	SNP	.	SNP	SNP
1659	A	A	A	A	C		.	.	.	SNP	.	.	SNP	.	SNP	SNP
1660	C	C	C	C	T		.	.	.	SNP	.	.	SNP	.	SNP	SNP
1661	C	C	C	C	T		.	.	.	SNP	.	.	SNP	.	SNP	SNP
1665	T	T	T	T	A		.	.	.	SNP	.	.	SNP	.	SNP	SNP
1666	A	A	A	A	C		.	.	.	SNP	.	.	SNP	.	SNP	SNP
1669	C	C	C	C	G		.	.	.	SNP	.	.	SNP	.	SNP	SNP
1671	A	A	A	A	G		.	.	.	SNP	.	.	SNP	.	SNP	SNP
1672	T	T	T	T	C		.	.	.	SNP	.	.	SNP	.	SNP	SNP
1681	A	A	A	A	C		.	.	.	SNP	.	.	SNP	.	SNP	SNP
1684	T	T	T	T	C		.	.	.	SNP	.	.	SNP	.	SNP	SNP
1689	G	G	G	G	C		.	.	.	SNP	.	.	SNP	.	SNP	SNP
1690	C	C	C	C	T		.	.	.	SNP	.	.	SNP	.	SNP	SNP
1691	C	C	C	C	T		.	.	.	SNP	.	.	SNP	.	SNP	SNP
1693	A	A	A	A	C		.	.	.	SNP	.	.	SNP	.	SNP	SNP
1696	G	G	G	G	A		.	.	.	SNP	.	.	SNP	.	SNP	SNP
1697	G	G	G	G	A		.	.	.	SNP	.	.	SNP	.	SNP	SNP
1702	C	C	C	C	A		.	.	.	SNP	.	.	SNP	.	SNP	SNP
1705	G	G	G	G	A		.	.	.	SNP	.	.	SNP	.	SNP	SNP
1708	C	C	C	C	T		.	.	.	SNP	.	.	SNP	.	SNP	SNP
1709	C	C	C	C	G		.	.	.	SNP	.	.	SNP	.	SNP	SNP
1710	T	T	T	T	A		.	.	.	SNP	.	.	SNP	.	SNP	SNP
1712	G	G	G	G	A		.	.	.	SNP	.	.	SNP	.	SNP	SNP
1713	A	A	A	A	G		.	.	.	SNP	.	.	SNP	.	SNP	SNP
1714	T	T	T	T	C		.	.	.	SNP	.	.	SNP	.	SNP	SNP
1725	C	C	C	C	G		.	.	.	SNP	.	.	SNP	.	SNP	SNP
1726	T	T	T	T	C		.	.	.	SNP	.	.	SNP	.	SNP	SNP
1727	G	G	G	G	C		.	.	.	SNP	.	.	SNP	.	SNP	SNP
1728	C	C	C	C	T		.	.	.	SNP	.	.	SNP	.	SNP	SNP
1732	C	C	C	C	T		.	.	.	SNP	.	.	SNP	.	SNP	SNP
1735	T	T	T	T	C		.	.	.	SNP	.	.	SNP	.	SNP	SNP
1736	G	G	G	G	T		.	.	.	SNP	.	.	SNP	.	SNP	SNP
1739	C	C	C	C	G		.	.	.	SNP	.	.	SNP	.	SNP	SNP
1744	T	T	T	T	A		.	.	.	SNP	.	.	SNP	.	SNP	SNP
1745	A	A	A	A	C		.	.	.	SNP	.	.	SNP	.	SNP	SNP
1748	G	G	G	G	A		.	.	.	SNP	.	.	SNP	.	SNP	SNP
1749	C	C	C	C	A		.	.	.	SNP	.	.	SNP	.	SNP	SNP
1750	A	A	A	A	G		.	.	.	SNP	.	.	SNP	.	SNP	SNP
1753	A	A	A	A	G		.	.	.	SNP	.	.	SNP	.	SNP	SNP
1754	G	G	G	G	A		.	.	.	SNP	.	.	SNP	.	SNP	SNP
1756	T	T	T	T	C		.	.	.	SNP	.	.	SNP	.	SNP	SNP
1759	T	T	T	T	C		.	.	.	SNP	.	.	SNP	.	SNP	SNP
1760	C	C	C	C	A		.	.	.	SNP	.	.	SNP	.	SNP	SNP
1762	T	T	T	T	C		.	.	.	SNP	.	.	SNP	.	SNP	SNP
1765	G	G	G	G	C		.	.	.	SNP	.	.	SNP	.	SNP	SNP
1768	T	T	T	T	C		.	.	.	SNP	.	.	SNP	.	SNP	SNP
1772	T	T	T	T	C		.	.	.	SNP	.	.	SNP	.	SNP	SNP
1774	A	A	A	A	C		.	.	.	SNP	.	.	SNP	.	SNP	SNP
1777	C	C	C	C	T		.	.	.	SNP	.	.	SNP	.	SNP	SNP
1780	C	C	C	C	G		.	.	.	SNP	.	.	SNP	.	SNP	SNP
1781	A	A	A	A	G		.	.	.	SNP	.	.	SNP	.	SNP	SNP
1783	A	A	A	A	T		.	.	.	SNP	.	.	SNP	.	SNP	SNP
1786	T	T	T	T	A		.	.	.	SNP	.	.	SNP	.	SNP	SNP
1790	C	C	C	C	A		.	.	.	SNP	.	.	SNP	.	SNP	SNP
1792	T	T	T	T	C		.	.	.	SNP	.	.	SNP	.	SNP	SNP
1795	T	T	T	T	C		.	.	.	SNP	.	.	SNP	.	SNP	SNP
1796	A	A	A	A	G		.	.	.	SNP	.	.	SNP	.	SNP	SNP
1801	G	G	G	G	T		.	.	.	SNP	.	.	SNP	.	SNP	SNP
1802	G	G	G	G	T		.	.	.	SNP	.	.	SNP	.	SNP	SNP
1803	A	A	A	A	C		.	.	.	SNP	.	.	SNP	.	SNP	SNP
1807	T	T	T	T	C		.	.	.	SNP	.	.	SNP	.	SNP	SNP
1808	T	T	T	T	C		.	.	.	SNP	.	.	SNP	.	SNP	SNP
1811	T	T	T	T	A		.	.	.	SNP	.	.	SNP	.	SNP	SNP
1812	A	A	A	A	T		.	.	.	SNP	.	.	SNP	.	SNP	SNP
1813	C	C	C	C	T		.	.	.	SNP	.	.	SNP	.	SNP	SNP
1814	C	C	C	C	G		.	.	.	SNP	.	.	SNP	.	SNP	SNP
1815	C	C	C	C	T		.	.	.	SNP	.	.	SNP	.	SNP	SNP
1816	T	T	T	T	A		.	.	.	SNP	.	.	SNP	.	SNP	SNP
1821	G	G	G	G	C		.	.	.	SNP	.	.	SNP	.	SNP	SNP
1822	T	T	T	T	C		.	.	.	SNP	.	.	SNP	.	SNP	SNP
1823	C	C	C	C	A		.	.	.	SNP	.	.	SNP	.	SNP	SNP
1825	A	A	A	A	T		.	.	.	SNP	.	.	SNP	.	SNP	SNP
1828	T	T	T	T	C		.	.	.	SNP	.	.	SNP	.	SNP	SNP
1829	A	A	A	A	T		.	.	.	SNP	.	.	SNP	.	SNP	SNP
1830	C	C	C	C	T		.	.	.	SNP	.	.	SNP	.	SNP	SNP
1832	A	A	A	A	G		.	.	.	SNP	.	.	SNP	.	SNP	SNP
1833	C	C	C	C	A		.	.	.	SNP	.	.	SNP	.	SNP	SNP
1835	C	C	C	C	G		.	.	.	SNP	.	.	SNP	.	SNP	SNP
1837	A	A	A	A	G		.	.	.	SNP	.	.	SNP	.	SNP	SNP
1843	C	C	C	C	T		.	.	.	SNP	.	.	SNP	.	SNP	SNP
1846	C	C	C	C	A		.	.	.	SNP	.	.	SNP	.	SNP	SNP
1847	T	T	T	T	C		.	.	.	SNP	.	.	SNP	.	SNP	SNP
1849	C	C	C	C	T		.	.	.	SNP	.	.	SNP	.	SNP	SNP
1852	A	A	A	A	G		.	.	.	SNP	.	.	SNP	.	SNP	SNP
1855	C	C	C	C	A		.	.	.	SNP	.	.	SNP	.	SNP	SNP
1856	G	G	G	G	C		.	.	.	SNP	.	.	SNP	.	SNP	SNP
1858	T	T	T	T	C		.	.	.	SNP	.	.	SNP	.	SNP	SNP
1864	C	C	C	C	T		.	.	.	SNP	.	.	SNP	.	SNP	SNP
1867	T	T	T	T	C		.	.	.	SNP	.	.	SNP	.	SNP	SNP
1870	C	C	C	C	T		.	.	.	SNP	.	.	SNP	.	SNP	SNP
1876	C	C	C	C	G		.	.	.	SNP	.	.	SNP	.	SNP	SNP
1882	A	A	A	A	C		.	.	.	SNP	.	.	SNP	.	SNP	SNP
1884	T	T	T	T	C		.	.	.	SNP	.	.	SNP	.	SNP	SNP
1885	C	C	C	C	T		.	.	.	SNP	.	.	SNP	.	SNP	SNP
1888	A	A	A	A	C		.	.	.	SNP	.	.	SNP	.	SNP	SNP
1891	T	T	T	T	C		.	.	.	SNP	.	.	SNP	.	SNP	SNP
1892	T	T	T	T	A		.	.	.	SNP	.	.	SNP	.	SNP	SNP
1894	T	T	T	T	A		.	.	.	SNP	.	.	SNP	.	SNP	SNP
1895	G	G	G	G	A		.	.	.	SNP	.	.	SNP	.	SNP	SNP
1896	A	A	A	A	G		.	.	.	SNP	.	.	SNP	.	SNP	SNP
1897	T	T	T	T	C		.	.	.	SNP	.	.	SNP	.	SNP	SNP
1900	C	C	C	C	T		.	.	.	SNP	.	.	SNP	.	SNP	SNP
1901	T	T	T	T	A		.	.	.	SNP	.	.	SNP	.	SNP	SNP
1903	T	T	T	T	A		.	.	.	SNP	.	.	SNP	.	SNP	SNP
1904	T	T	T	T	A		.	.	.	SNP	.	.	SNP	.	SNP	SNP
1905	C	C	C	C	T		.	.	.	SNP	.	.	SNP	.	SNP	SNP
1906	T	T	T	T	A		.	.	.	SNP	.	.	SNP	.	SNP	SNP
1907	G	G	G	G	C		.	.	.	SNP	.	.	SNP	.	SNP	SNP
1908	A	A	A	A	C		.	.	.	SNP	.	.	SNP	.	SNP	SNP
1909	A	A	A	A	G		.	.	.	SNP	.	.	SNP	.	SNP	SNP
1912	T	T	T	T	A		.	.	.	SNP	.	.	SNP	.	SNP	SNP
1913	A	A	A	A	C		.	.	.	SNP	.	.	SNP	.	SNP	SNP
1914	C	C	C	C	A		.	.	.	SNP	.	.	SNP	.	SNP	SNP
1915	T	T	T	T	G		.	.	.	SNP	.	.	SNP	.	SNP	SNP
1916	G	G	G	G	A		.	.	.	SNP	.	.	SNP	.	SNP	SNP
1917	T	T	T	T	C		.	.	.	SNP	.	.	SNP	.	SNP	SNP
1918	G	G	G	G	C		.	.	.	SNP	.	.	SNP	.	SNP	SNP
1924	T	T	T	T	A		.	.	.	SNP	.	.	SNP	.	SNP	SNP
1925	T	T	T	T	A		.	.	.	SNP	.	.	SNP	.	SNP	SNP
1926	T	T	T	T	A		.	.	.	SNP	.	.	SNP	.	SNP	SNP
1927	A	A	A	A	T		.	.	.	SNP	.	.	SNP	.	SNP	SNP
1931	C	C	C	C	A		.	.	.	SNP	.	.	SNP	.	SNP	SNP
1933	C	C	C	C	G		.	.	.	SNP	.	.	SNP	.	SNP	SNP
1939	T	T	T	T	C		.	.	.	SNP	.	.	SNP	.	SNP	SNP
1942	T	T	T	T	C		.	.	.	SNP	.	.	SNP	.	SNP	SNP
1944	G	G	G	G	T		.	.	.	SNP	.	.	SNP	.	SNP	SNP
1945	T	T	T	T	A		.	.	.	SNP	.	.	SNP	.	SNP	SNP
1948	T	T	T	T	C		.	.	.	SNP	.	.	SNP	.	SNP	SNP
1954	A	A	A	A	T		.	.	.	SNP	.	.	SNP	.	SNP	SNP
1958	A	A	A	A	G		.	.	.	SNP	.	.	SNP	.	SNP	SNP
1959	C	C	C	C	T		.	.	.	SNP	.	.	SNP	.	SNP	SNP
1966	T	T	T	T	C		.	.	.	SNP	.	.	SNP	.	SNP	SNP
1967	A	A	A	A	C		.	.	.	SNP	.	.	SNP	.	SNP	SNP
1968	A	A	A	A	G		.	.	.	SNP	.	.	SNP	.	SNP	SNP
1969	G	G	G	G	C		.	.	.	SNP	.	.	SNP	.	SNP	SNP
1970	G	G	G	G	C		.	.	.	SNP	.	.	SNP	.	SNP	SNP
1971	T	T	T	T	C		.	.	.	SNP	.	.	SNP	.	SNP	SNP
1972	A	A	A	A	T		.	.	.	SNP	.	.	SNP	.	SNP	SNP
1975	C	C	C	C	T		.	.	.	SNP	.	.	SNP	.	SNP	SNP
1978	A	A	A	A	G		.	.	.	SNP	.	.	SNP	.	SNP	SNP
1982	A	A	A	A	C		.	.	.	SNP	.	.	SNP	.	SNP	SNP
1983	A	A	A	A	G		.	.	.	SNP	.	.	SNP	.	SNP	SNP
1984	C	C	C	C	T		.	.	.	SNP	.	.	SNP	.	SNP	SNP
1985	A	A	A	A	C		.	.	.	SNP	.	.	SNP	.	SNP	SNP
1987	A	A	A	A	C		.	.	.	SNP	.	.	SNP	.	SNP	SNP
1993	-	-	-	-	A		.	.	.	SNP	.	.	SNP	.	SNP	SNP
1994	-	-	-	-	T		.	.	.	SNP	.	.	SNP	.	SNP	SNP
1995	-	-	-	-	T		.	.	.	SNP	.	.	SNP	.	SNP	SNP
1996	-	-	-	-	T		.	.	.	SNP	.	.	SNP	.	SNP	SNP
1997	-	-	-	-	A		.	.	.	SNP	.	.	SNP	.	SNP	SNP
1998	-	-	-	-	T		.	.	.	SNP	.	.	SNP	.	SNP	SNP
1999	-	-	-	-	T		.	.	.	SNP	.	.	SNP	.	SNP	SNP
2000	-	-	-	-	G		.	.	.	SNP	.	.	SNP	.	SNP	SNP
2001	-	-	-	-	C		.	.	.	SNP	.	.	SNP	.	SNP	SNP
2002	C	C	C	C	T		.	.	.	SNP	.	.	SNP	.	SNP	SNP
2004	T	T	T	T	A		.	.	.	SNP	.	.	SNP	.	SNP	SNP
2006	G	G	G	G	A		.	.	.	SNP	.	.	SNP	.	SNP	SNP
2013	-	-	-	-	G		.	.	.	SNP	.	.	SNP	.	SNP	SNP
2014	-	-	-	-	G		.	.	.	SNP	.	.	SNP	.	SNP	SNP
2015	-	-	-	-	C		.	.	.	SNP	.	.	SNP	.	SNP	SNP
2016	-	-	-	-	A		.	.	.	SNP	.	.	SNP	.	SNP	SNP
2017	-	-	-	-	G		.	.	.	SNP	.	.	SNP	.	SNP	SNP
2018	-	-	-	-	T		.	.	.	SNP	.	.	SNP	.	SNP	SNP
2025	-	-	-	-	A		.	.	.	SNP	.	.	SNP	.	SNP	SNP
2026	-	-	-	-	T		.	.	.	SNP	.	.	SNP	.	SNP	SNP
2027	-	-	-	-	A		.	.	.	SNP	.	.	SNP	.	SNP	SNP
2028	-	-	-	-	A		.	.	.	SNP	.	.	SNP	.	SNP	SNP
2029	-	-	-	-	C		.	.	.	SNP	.	.	SNP	.	SNP	SNP
2030	-	-	-	-	G		.	.	.	SNP	.	.	SNP	.	SNP	SNP
2031	-	-	-	-	C		.	.	.	SNP	.	.	SNP	.	SNP	SNP
2036	G	G	G	G	T		.	.	.	SNP	.	.	SNP	.	SNP	SNP
2037	C	C	C	C	T		.	.	.	SNP	.	.	SNP	.	SNP	SNP
2039	-	-	-	-	G		.	.	.	SNP	.	.	SNP	.	SNP	SNP
2040	-	-	-	-	G		.	.	.	SNP	.	.	SNP	.	SNP	SNP
2041	-	-	-	-	C		.	.	.	SNP	.	.	SNP	.	SNP	SNP
2042	-	-	-	-	A		.	.	.	SNP	.	.	SNP	.	SNP	SNP
2043	-	-	-	-	T		.	.	.	SNP	.	.	SNP	.	SNP	SNP
2044	-	-	-	-	C		.	.	.	SNP	.	.	SNP	.	SNP	SNP
2045	-	-	-	-	C		.	.	.	SNP	.	.	SNP	.	SNP	SNP
2046	-	-	-	-	G		.	.	.	SNP	.	.	SNP	.	SNP	SNP
2047	-	-	-	-	C		.	.	.	SNP	.	.	SNP	.	SNP	SNP
2053	-	-	-	-	A		.	.	.	SNP	.	.	SNP	.	SNP	SNP
2054	-	-	-	-	C		.	.	.	SNP	.	.	SNP	.	SNP	SNP
2055	-	-	-	-	C		.	.	.	SNP	.	.	SNP	.	SNP	SNP
2060	T	T	T	T	C		.	.	.	SNP	.	.	SNP	.	SNP	SNP
2063	-	-	-	-	A		.	.	.	SNP	.	.	SNP	.	SNP	SNP
2064	-	-	-	-	A		.	.	.	SNP	.	.	SNP	.	SNP	SNP
2065	-	-	-	-	C		.	.	.	SNP	.	.	SNP	.	SNP	SNP
2066	-	-	-	-	C		.	.	.	SNP	.	.	SNP	.	SNP	SNP
2067	-	-	-	-	T		.	.	.	SNP	.	.	SNP	.	SNP	SNP
2068	-	-	-	-	C		.	.	.	SNP	.	.	SNP	.	SNP	SNP
2069	-	-	-	-	A		.	.	.	SNP	.	.	SNP	.	SNP	SNP
2070	-	-	-	-	A		.	.	.	SNP	.	.	SNP	.	SNP	SNP
2071	-	-	-	-	A		.	.	.	SNP	.	.	SNP	.	SNP	SNP
2072	-	-	-	-	G		.	.	.	SNP	.	.	SNP	.	SNP	SNP
2073	-	-	-	-	A		.	.	.	SNP	.	.	SNP	.	SNP	SNP
2074	-	-	-	-	G		.	.	.	SNP	.	.	SNP	.	SNP	SNP
2075	-	-	-	-	C		.	.	.	SNP	.	.	SNP	.	SNP	SNP
2076	-	-	-	-	A		.	.	.	SNP	.	.	SNP	.	SNP	SNP
2077	-	-	-	-	T		.	.	.	SNP	.	.	SNP	.	SNP	SNP
2078	-	-	-	-	G		.	.	.	SNP	.	.	SNP	.	SNP	SNP
2079	-	-	-	-	A		.	.	.	SNP	.	.	SNP	.	SNP	SNP
2080	-	-	-	-	C		.	.	.	SNP	.	.	SNP	.	SNP	SNP
2081	-	-	-	-	C		.	.	.	SNP	.	.	SNP	.	SNP	SNP
2082	-	-	-	-	T		.	.	.	SNP	.	.	SNP	.	SNP	SNP
2083	-	-	-	-	C		.	.	.	SNP	.	.	SNP	.	SNP	SNP
2084	-	-	-	-	G		.	.	.	SNP	.	.	SNP	.	SNP	SNP
2085	-	-	-	-	A		.	.	.	SNP	.	.	SNP	.	SNP	SNP
2086	-	-	-	-	A		.	.	.	SNP	.	.	SNP	.	SNP	SNP
2087	-	-	-	-	G		.	.	.	SNP	.	.	SNP	.	SNP	SNP
2089	T	T	T	T	C		.	.	.	SNP	.	.	SNP	.	SNP	SNP
2091	A	A	A	A	C		.	.	.	SNP	.	.	SNP	.	SNP	SNP
2093	T	T	T	T	C		.	.	.	SNP	.	.	SNP	.	SNP	SNP
2097	G	G	G	G	A		.	.	.	SNP	.	.	SNP	.	SNP	SNP
2099	-	-	-	-	G		.	.	.	SNP	.	.	SNP	.	SNP	SNP
2100	-	-	-	-	G		.	.	.	SNP	.	.	SNP	.	SNP	SNP
2101	-	-	-	-	A		.	.	.	SNP	.	.	SNP	.	SNP	SNP
2102	-	-	-	-	C		.	.	.	SNP	.	.	SNP	.	SNP	SNP
2103	-	-	-	-	T		.	.	.	SNP	.	.	SNP	.	SNP	SNP
2104	-	-	-	-	C		.	.	.	SNP	.	.	SNP	.	SNP	SNP
2105	-	-	-	-	G		.	.	.	SNP	.	.	SNP	.	SNP	SNP
2106	-	-	-	-	G		.	.	.	SNP	.	.	SNP	.	SNP	SNP
2107	-	-	-	-	C		.	.	.	SNP	.	.	SNP	.	SNP	SNP
2108	-	-	-	-	C		.	.	.	SNP	.	.	SNP	.	SNP	SNP
2109	-	-	-	-	T		.	.	.	SNP	.	.	SNP	.	SNP	SNP
2110	-	-	-	-	T		.	.	.	SNP	.	.	SNP	.	SNP	SNP
2111	-	-	-	-	C		.	.	.	SNP	.	.	SNP	.	SNP	SNP
2112	-	-	-	-	T		.	.	.	SNP	.	.	SNP	.	SNP	SNP
2113	-	-	-	-	A		.	.	.	SNP	.	.	SNP	.	SNP	SNP
2114	-	-	-	-	A		.	.	.	SNP	.	.	SNP	.	SNP	SNP
2115	-	-	-	-	T		.	.	.	SNP	.	.	SNP	.	SNP	SNP
2116	-	-	-	-	T		.	.	.	SNP	.	.	SNP	.	SNP	SNP
2117	-	-	-	-	A		.	.	.	SNP	.	.	SNP	.	SNP	SNP
2118	-	-	-	-	A		.	.	.	SNP	.	.	SNP	.	SNP	SNP
2119	-	-	-	-	C		.	.	.	SNP	.	.	SNP	.	SNP	SNP
2120	-	-	-	-	C		.	.	.	SNP	.	.	SNP	.	SNP	SNP
2121	-	-	-	-	A		.	.	.	SNP	.	.	SNP	.	SNP	SNP
2122	-	-	-	-	A		.	.	.	SNP	.	.	SNP	.	SNP	SNP
2123	-	-	-	-	C		.	.	.	SNP	.	.	SNP	.	SNP	SNP
2124	-	-	-	-	A		.	.	.	SNP	.	.	SNP	.	SNP	SNP
2125	-	-	-	-	T		.	.	.	SNP	.	.	SNP	.	SNP	SNP
2126	-	-	-	-	A		.	.	.	SNP	.	.	SNP	.	SNP	SNP
2127	-	-	-	-	A		.	.	.	SNP	.	.	SNP	.	SNP	SNP
2128	-	-	-	-	C		.	.	.	SNP	.	.	SNP	.	SNP	SNP
2129	-	-	-	-	G		.	.	.	SNP	.	.	SNP	.	SNP	SNP
2130	-	-	-	-	G		.	.	.	SNP	.	.	SNP	.	SNP	SNP
2131	-	-	-	-	C		.	.	.	SNP	.	.	SNP	.	SNP	SNP
2132	-	-	-	-	G		.	.	.	SNP	.	.	SNP	.	SNP	SNP
2133	-	-	-	-	A		.	.	.	SNP	.	.	SNP	.	SNP	SNP
2134	-	-	-	-	G		.	.	.	SNP	.	.	SNP	.	SNP	SNP
2135	-	-	-	-	G		.	.	.	SNP	.	.	SNP	.	SNP	SNP
2136	-	-	-	-	G		.	.	.	SNP	.	.	SNP	.	SNP	SNP
2137	-	-	-	-	A		.	.	.	SNP	.	.	SNP	.	SNP	SNP
2138	-	-	-	-	C		.	.	.	SNP	.	.	SNP	.	SNP	SNP
2139	-	-	-	-	G		.	.	.	SNP	.	.	SNP	.	SNP	SNP
2140	-	-	-	-	C		.	.	.	SNP	.	.	SNP	.	SNP	SNP
2141	-	-	-	-	A		.	.	.	SNP	.	.	SNP	.	SNP	SNP
2142	-	-	-	-	A		.	.	.	SNP	.	.	SNP	.	SNP	SNP
2143	-	-	-	-	A		.	.	.	SNP	.	.	SNP	.	SNP	SNP
2144	-	-	-	-	G		.	.	.	SNP	.	.	SNP	.	SNP	SNP
2145	-	-	-	-	G		.	.	.	SNP	.	.	SNP	.	SNP	SNP
2146	-	-	-	-	C		.	.	.	SNP	.	.	SNP	.	SNP	SNP
2147	-	-	-	-	T		.	.	.	SNP	.	.	SNP	.	SNP	SNP
2148	-	-	-	-	T		.	.	.	SNP	.	.	SNP	.	SNP	SNP
2149	-	-	-	-	C		.	.	.	SNP	.	.	SNP	.	SNP	SNP
2150	-	-	-	-	C		.	.	.	SNP	.	.	SNP	.	SNP	SNP
2151	-	-	-	-	G		.	.	.	SNP	.	.	SNP	.	SNP	SNP
2152	-	-	-	-	A		.	.	.	SNP	.	.	SNP	.	SNP	SNP
2153	-	-	-	-	A		.	.	.	SNP	.	.	SNP	.	SNP	SNP
2154	-	-	-	-	A		.	.	.	SNP	.	.	SNP	.	SNP	SNP
2155	-	-	-	-	C		.	.	.	SNP	.	.	SNP	.	SNP	SNP
2156	-	-	-	-	C		.	.	.	SNP	.	.	SNP	.	SNP	SNP
2157	-	-	-	-	A		.	.	.	SNP	.	.	SNP	.	SNP	SNP
2158	C	C	C	C	T		.	.	.	SNP	.	.	SNP	.	SNP	SNP
2165	-	-	-	-	G		.	.	.	SNP	.	.	SNP	.	SNP	SNP
2166	-	-	-	-	G		.	.	.	SNP	.	.	SNP	.	SNP	SNP
2167	T	T	T	T	C		.	.	.	SNP	.	.	SNP	.	SNP	SNP
2171	C	C	C	C	G		.	.	.	SNP	.	.	SNP	.	SNP	SNP
2172	A	A	A	A	C		.	.	.	SNP	.	.	SNP	.	SNP	SNP
2174	A	A	A	A	G		.	.	.	SNP	.	.	SNP	.	SNP	SNP
2177	-	-	-	-	A		.	.	.	SNP	.	.	SNP	.	SNP	SNP
2178	-	-	-	-	C		.	.	.	SNP	.	.	SNP	.	SNP	SNP
2179	-	-	-	-	A		.	.	.	SNP	.	.	SNP	.	SNP	SNP
2180	-	-	-	-	A		.	.	.	SNP	.	.	SNP	.	SNP	SNP
2181	-	-	-	-	C		.	.	.	SNP	.	.	SNP	.	SNP	SNP
2182	-	-	-	-	C		.	.	.	SNP	.	.	SNP	.	SNP	SNP
2183	-	-	-	-	T		.	.	.	SNP	.	.	SNP	.	SNP	SNP
2184	-	-	-	-	C		.	.	.	SNP	.	.	SNP	.	SNP	SNP
2185	-	-	-	-	A		.	.	.	SNP	.	.	SNP	.	SNP	SNP
2186	-	-	-	-	G		.	.	.	SNP	.	.	SNP	.	SNP	SNP
2187	-	-	-	-	C		.	.	.	SNP	.	.	SNP	.	SNP	SNP
2188	-	-	-	-	G		.	.	.	SNP	.	.	SNP	.	SNP	SNP
2189	-	-	-	-	A		.	.	.	SNP	.	.	SNP	.	SNP	SNP
2190	-	-	-	-	A		.	.	.	SNP	.	.	SNP	.	SNP	SNP
2191	-	-	-	-	A		.	.	.	SNP	.	.	SNP	.	SNP	SNP
2192	-	-	-	-	A		.	.	.	SNP	.	.	SNP	.	SNP	SNP
2193	-	-	-	-	C		.	.	.	SNP	.	.	SNP	.	SNP	SNP
2194	-	-	-	-	T		.	.	.	SNP	.	.	SNP	.	SNP	SNP
2195	-	-	-	-	G		.	.	.	SNP	.	.	SNP	.	SNP	SNP
2201	A	A	A	A	C		.	.	.	SNP	.	.	SNP	.	SNP	SNP
2203	G	G	G	G	A		.	.	.	SNP	.	.	SNP	.	SNP	SNP
2205	C	C	C	C	A		.	.	.	SNP	.	.	SNP	.	SNP	SNP
2206	A	A	A	A	T		.	.	.	SNP	.	.	SNP	.	SNP	SNP
2238	C	C	C	C	G		.	.	.	SNP	.	.	SNP	.	SNP	SNP
2246	C	C	C	C	T		.	.	.	SNP	.	.	SNP	.	SNP	SNP
2249	G	G	G	G	A		.	.	.	SNP	.	.	SNP	.	SNP	SNP
2297	G	G	G	G	A		.	.	.	SNP	.	.	SNP	.	SNP	SNP
2300	T	T	T	T	G		.	.	.	SNP	.	.	SNP	.	SNP	SNP
2324	C	C	C	C	T		.	.	.	SNP	.	.	SNP	.	SNP	SNP
2349	G	G	G	G	A		.	.	.	SNP	.	.	SNP	.	SNP	SNP
2378	C	C	C	C	T		.	.	.	SNP	.	.	SNP	.	SNP	SNP
2379	T	T	T	T	C		.	.	.	SNP	.	.	SNP	.	SNP	SNP
2389	A	A	A	A	G		.	.	.	SNP	.	.	SNP	.	SNP	SNP
2390	C	C	C	C	A		.	.	.	SNP	.	.	SNP	.	SNP	SNP
2396	C	C	C	C	T		.	.	.	SNP	.	.	SNP	.	SNP	SNP
2408	T	T	T	T	C		.	.	.	SNP	.	.	SNP	.	SNP	SNP
2411	G	G	G	G	A		.	.	.	SNP	.	.	SNP	.	SNP	SNP
2429	G	G	G	G	A		.	.	.	SNP	.	.	SNP	.	SNP	SNP
2438	C	C	C	C	G		.	.	.	SNP	.	.	SNP	.	SNP	SNP
2475	G	G	G	G	A		.	.	.	SNP	.	.	SNP	.	SNP	SNP
2498	C	C	C	C	T		.	.	.	SNP	.	.	SNP	.	SNP	SNP
2520	G	G	G	G	A		.	.	.	SNP	.	.	SNP	.	SNP	SNP
2549	C	C	C	C	A		.	.	.	SNP	.	.	SNP	.	SNP	SNP
2561	T	T	T	T	C		.	.	.	SNP	.	.	SNP	.	SNP	SNP
2567	A	A	A	A	G		.	.	.	SNP	.	.	SNP	.	SNP	SNP
2576	G	G	G	G	A		.	.	.	SNP	.	.	SNP	.	SNP	SNP
2582	C	C	C	C	T		.	.	.	SNP	.	.	SNP	.	SNP	SNP
2595	T	T	T	T	C		.	.	.	SNP	.	.	SNP	.	SNP	SNP
2633	T	T	T	T	C		.	.	.	SNP	.	.	SNP	.	SNP	SNP
2645	A	A	A	A	G		.	.	.	SNP	.	.	SNP	.	SNP	SNP
2694	G	G	G	G	T		.	.	.	SNP	.	.	SNP	.	SNP	SNP
2706	T	T	T	T	G		.	.	.	SNP	.	.	SNP	.	SNP	SNP
2732	G	G	G	G	A		.	.	.	SNP	.	.	SNP	.	SNP	SNP
2744	G	G	G	G	A		.	.	.	SNP	.	.	SNP	.	SNP	SNP
2841	G	G	A	G	A		.	SNP	.	SNP	SNP	.	SNP	SNP	.	SNP
2897	T	T	T	T	C		.	.	.	SNP	.	.	SNP	.	SNP	SNP
2936	T	T	T	T	C		.	.	.	SNP	.	.	SNP	.	SNP	SNP
2954	T	T	T	T	C		.	.	.	SNP	.	.	SNP	.	SNP	SNP
3015	G	G	G	G	A		.	.	.	SNP	.	.	SNP	.	SNP	SNP
Total	1199	1199	1199	1199	1199		0	0	0	-297	0	0	-297	0	-297	-297
Empties	-197	-197	-197	-197	-100		0	2	0	1199	2	0	1199	2	1197	1199
							0	2	0	902	2	0	902	2	900	902
							0	2	0	905	2	0	905	2	903	905	Onfirmation
							Table of SNP pmpE4s
								CWL029	J138	AR39	Koala
							TW-183	0	2	0	902
							CWL029		2	0	902
							J138			2	900
							AR39				902

## Sheet: G1
Position	TW-183	AR39	CWL029	J138	Koala		TW-183AR39	TW-183CWL029	TW-183J138	TW-183Koala	AR39CWL029	AR39J138	AR39Koala	CWL029J138	CWL029Koala	J138Koala
145	A	A	A	A	G		.	.	.	SNP	.	.	SNP	.	SNP	SNP
396	C	C	C	C	T		.	.	.	SNP	.	.	SNP	.	SNP	SNP
666	T	T	T	T	A		.	.	.	SNP	.	.	SNP	.	SNP	SNP
751	C	G	G	G	G		SNP	SNP	SNP	SNP	.	.	.	.	.	.
780	T	T	T	T	C		.	.	.	SNP	.	.	SNP	.	SNP	SNP
786	C	C	C	C	A		.	.	.	SNP	.	.	SNP	.	SNP	SNP
996	G	G	G	G	T		.	.	.	SNP	.	.	SNP	.	SNP	SNP
1083	A	A	A	A	G		.	.	.	SNP	.	.	SNP	.	SNP	SNP
1206	A	A	A	A	G		.	.	.	SNP	.	.	SNP	.	SNP	SNP
1368	A	A	A	A	G		.	.	.	SNP	.	.	SNP	.	SNP	SNP
1642	G	G	G	G	T		.	.	.	SNP	.	.	SNP	.	SNP	SNP
1950	T	Y	C	C	C		SNP	SNP	SNP	SNP	SNP	SNP	SNP	.	.	.
2004	C	Y	T	T	T		SNP	SNP	SNP	SNP	SNP	SNP	SNP	.	.	.
2058	C	C	C	C	A		.	.	.	SNP	.	.	SNP	.	SNP	SNP
2506	C	Y	T	T	T		SNP	SNP	SNP	SNP	SNP	SNP	SNP	.	.	.
2604	T	T	C	T	T		.	SNP	.	.	SNP	.	.	SNP	SNP	.
																	IN/DEL
							4	5	4	15	4	3	14	1	12	11
							4	5	4	15	4	3	14	1	12	11
							Table of SNP pmpG1s
								AR39	CWL029	J138	Koala
							TW-183	4	5	4	15
							AR39		4	3	14
							CWL029			1	12
							J138				11

## Sheet: G2
Position	AR39	CWL029	TW-183	J138	Koala		AR39CWL029	AR39TW-183	AR39J138	AR39Koala	CWL029TW-183	CWL029J138	CWL029Koala	TW-183J138	TW-183Koala	J138Koala
1	-	-	T	-	-		.	SNP	.	.	SNP	.	.	SNP	SNP	.
2	-	-	T	-	-		.	SNP	.	.	SNP	.	.	SNP	SNP	.
3	-	-	G	-	-		.	SNP	.	.	SNP	.	.	SNP	SNP	.
4	-	-	A	-	-		.	SNP	.	.	SNP	.	.	SNP	SNP	.
5	-	-	G	-	-		.	SNP	.	.	SNP	.	.	SNP	SNP	.
6	-	-	G	-	-		.	SNP	.	.	SNP	.	.	SNP	SNP	.
7	-	-	G	-	-		.	SNP	.	.	SNP	.	.	SNP	SNP	.
8	-	-	A	-	-		.	SNP	.	.	SNP	.	.	SNP	SNP	.
9	-	-	A	-	-		.	SNP	.	.	SNP	.	.	SNP	SNP	.
10	-	-	A	-	-		.	SNP	.	.	SNP	.	.	SNP	SNP	.
11	-	-	A	-	-		.	SNP	.	.	SNP	.	.	SNP	SNP	.
12	-	-	A	-	-		.	SNP	.	.	SNP	.	.	SNP	SNP	.
13	-	-	A	-	-		.	SNP	.	.	SNP	.	.	SNP	SNP	.
14	-	-	A	-	-		.	SNP	.	.	SNP	.	.	SNP	SNP	.
15	-	-	G	-	-		.	SNP	.	.	SNP	.	.	SNP	SNP	.
16	-	-	G	-	-		.	SNP	.	.	SNP	.	.	SNP	SNP	.
17	-	-	T	-	-		.	SNP	.	.	SNP	.	.	SNP	SNP	.
18	-	-	T	-	-		.	SNP	.	.	SNP	.	.	SNP	SNP	.
19	-	-	G	-	-		.	SNP	.	.	SNP	.	.	SNP	SNP	.
20	-	-	T	-	-		.	SNP	.	.	SNP	.	.	SNP	SNP	.
21	-	-	T	-	-		.	SNP	.	.	SNP	.	.	SNP	SNP	.
273	C	C	C	C	A		.	.	.	SNP	.	.	SNP	.	SNP	SNP
298	T	T	T	T	A		.	.	.	SNP	.	.	SNP	.	SNP	SNP
560	G	G	G	G	A		.	.	.	SNP	.	.	SNP	.	SNP	SNP
619	C	C	C	C	A		.	.	.	SNP	.	.	SNP	.	SNP	SNP
1065	T	T	T	C	T		.	.	SNP	.	.	SNP	.	SNP	.	SNP
1419	T	T	T	T	C		.	.	.	SNP	.	.	SNP	.	SNP	SNP
1509	T	T	T	T	C		.	.	.	SNP	.	.	SNP	.	SNP	SNP
1614	A	A	A	A	G		.	.	.	SNP	.	.	SNP	.	SNP	SNP
1689	C	C	C	C	T		.	.	.	SNP	.	.	SNP	.	SNP	SNP
1815	C	C	C	C	T		.	.	.	SNP	.	.	SNP	.	SNP	SNP
1958	T	T	T	T	A		.	.	.	SNP	.	.	SNP	.	SNP	SNP
2039	C	C	-	-	C		.	SNP	SNP	.	SNP	SNP	.	.	SNP	SNP
2162	-	-	C	C	-		.	SNP	SNP	.	SNP	SNP	.	.	SNP	SNP
2163	-	-	T	T	-		.	SNP	SNP	.	SNP	SNP	.	.	SNP	SNP
2164	-	-	G	G	-		.	SNP	SNP	.	SNP	SNP	.	.	SNP	SNP
2165	-	-	G	G	-		.	SNP	SNP	.	SNP	SNP	.	.	SNP	SNP
2166	-	-	G	G	-		.	SNP	SNP	.	SNP	SNP	.	.	SNP	SNP
2167	-	-	A	A	-		.	SNP	SNP	.	SNP	SNP	.	.	SNP	SNP
2168	-	-	A	A	-		.	SNP	SNP	.	SNP	SNP	.	.	SNP	SNP
2169	-	-	C	C	-		.	SNP	SNP	.	SNP	SNP	.	.	SNP	SNP
2170	-	-	T	T	-		.	SNP	SNP	.	SNP	SNP	.	.	SNP	SNP
2171	-	-	C	C	-		.	SNP	SNP	.	SNP	SNP	.	.	SNP	SNP
2172	-	-	G	G	-		.	SNP	SNP	.	SNP	SNP	.	.	SNP	SNP
2173	-	-	A	A	-		.	SNP	SNP	.	SNP	SNP	.	.	SNP	SNP
2174	-	-	G	G	-		.	SNP	SNP	.	SNP	SNP	.	.	SNP	SNP
2175	-	-	T	T	-		.	SNP	SNP	.	SNP	SNP	.	.	SNP	SNP
2176	-	-	T	T	-		.	SNP	SNP	.	SNP	SNP	.	.	SNP	SNP
2177	-	-	G	G	-		.	SNP	SNP	.	SNP	SNP	.	.	SNP	SNP
2178	-	-	C	C	-		.	SNP	SNP	.	SNP	SNP	.	.	SNP	SNP
2179	-	-	T	T	-		.	SNP	SNP	.	SNP	SNP	.	.	SNP	SNP
2180	-	-	G	G	-		.	SNP	SNP	.	SNP	SNP	.	.	SNP	SNP
2181	-	-	T	T	-		.	SNP	SNP	.	SNP	SNP	.	.	SNP	SNP
2182	-	-	T	T	-		.	SNP	SNP	.	SNP	SNP	.	.	SNP	SNP
2183	-	-	G	G	-		.	SNP	SNP	.	SNP	SNP	.	.	SNP	SNP
2184	-	-	A	A	-		.	SNP	SNP	.	SNP	SNP	.	.	SNP	SNP
2185	-	-	A	A	-		.	SNP	SNP	.	SNP	SNP	.	.	SNP	SNP
2186	-	-	A	A	-		.	SNP	SNP	.	SNP	SNP	.	.	SNP	SNP
2187	-	-	A	A	-		.	SNP	SNP	.	SNP	SNP	.	.	SNP	SNP
2188	-	-	T	T	-		.	SNP	SNP	.	SNP	SNP	.	.	SNP	SNP
2189	-	-	A	A	-		.	SNP	SNP	.	SNP	SNP	.	.	SNP	SNP
2190	-	-	C	C	-		.	SNP	SNP	.	SNP	SNP	.	.	SNP	SNP
2191	-	-	C	C	-		.	SNP	SNP	.	SNP	SNP	.	.	SNP	SNP
2192	-	-	A	A	-		.	SNP	SNP	.	SNP	SNP	.	.	SNP	SNP
2193	-	-	G	G	-		.	SNP	SNP	.	SNP	SNP	.	.	SNP	SNP
2194	-	-	C	C	-		.	SNP	SNP	.	SNP	SNP	.	.	SNP	SNP
2195	-	-	G	G	-		.	SNP	SNP	.	SNP	SNP	.	.	SNP	SNP
2196	-	-	G	G	-		.	SNP	SNP	.	SNP	SNP	.	.	SNP	SNP
2197	-	-	C	C	-		.	SNP	SNP	.	SNP	SNP	.	.	SNP	SNP
2198	-	-	A	A	-		.	SNP	SNP	.	SNP	SNP	.	.	SNP	SNP
2199	-	-	G	G	-		.	SNP	SNP	.	SNP	SNP	.	.	SNP	SNP
2200	-	-	A	A	-		.	SNP	SNP	.	SNP	SNP	.	.	SNP	SNP
2201	-	-	G	G	-		.	SNP	SNP	.	SNP	SNP	.	.	SNP	SNP
2202	-	-	G	G	-		.	SNP	SNP	.	SNP	SNP	.	.	SNP	SNP
2203	-	-	A	A	-		.	SNP	SNP	.	SNP	SNP	.	.	SNP	SNP
2204	-	-	T	T	-		.	SNP	SNP	.	SNP	SNP	.	.	SNP	SNP
2205	-	-	T	T	-		.	SNP	SNP	.	SNP	SNP	.	.	SNP	SNP
2206	-	-	T	T	-		.	SNP	SNP	.	SNP	SNP	.	.	SNP	SNP
2207	-	-	T	T	-		.	SNP	SNP	.	SNP	SNP	.	.	SNP	SNP
2208	-	-	T	T	-		.	SNP	SNP	.	SNP	SNP	.	.	SNP	SNP
2209	-	-	C	C	-		.	SNP	SNP	.	SNP	SNP	.	.	SNP	SNP
2210	-	-	C	C	-		.	SNP	SNP	.	SNP	SNP	.	.	SNP	SNP
2211	-	-	A	A	-		.	SNP	SNP	.	SNP	SNP	.	.	SNP	SNP
2212	-	-	A	A	-		.	SNP	SNP	.	SNP	SNP	.	.	SNP	SNP
2213	-	-	G	G	-		.	SNP	SNP	.	SNP	SNP	.	.	SNP	SNP
2214	-	-	A	A	-		.	SNP	SNP	.	SNP	SNP	.	.	SNP	SNP
2215	-	-	G	G	-		.	SNP	SNP	.	SNP	SNP	.	.	SNP	SNP
2216	-	-	T	T	-		.	SNP	SNP	.	SNP	SNP	.	.	SNP	SNP
2217	-	-	A	A	-		.	SNP	SNP	.	SNP	SNP	.	.	SNP	SNP
2218	-	-	C	C	-		.	SNP	SNP	.	SNP	SNP	.	.	SNP	SNP
2219	-	-	A	A	-		.	SNP	SNP	.	SNP	SNP	.	.	SNP	SNP
2220	-	-	C	C	-		.	SNP	SNP	.	SNP	SNP	.	.	SNP	SNP
2221	-	-	T	T	-		.	SNP	SNP	.	SNP	SNP	.	.	SNP	SNP
2222	-	-	C	C	-		.	SNP	SNP	.	SNP	SNP	.	.	SNP	SNP
2223	-	-	C	C	-		.	SNP	SNP	.	SNP	SNP	.	.	SNP	SNP
2224	-	-	A	A	-		.	SNP	SNP	.	SNP	SNP	.	.	SNP	SNP
2225	-	-	T	T	-		.	SNP	SNP	.	SNP	SNP	.	.	SNP	SNP
2226	-	-	T	T	-		.	SNP	SNP	.	SNP	SNP	.	.	SNP	SNP
2227	-	-	T	T	-		.	SNP	SNP	.	SNP	SNP	.	.	SNP	SNP
2228	-	-	G	G	-		.	SNP	SNP	.	SNP	SNP	.	.	SNP	SNP
2229	-	-	T	T	-		.	SNP	SNP	.	SNP	SNP	.	.	SNP	SNP
2230	-	-	A	A	-		.	SNP	SNP	.	SNP	SNP	.	.	SNP	SNP
2231	-	-	A	A	-		.	SNP	SNP	.	SNP	SNP	.	.	SNP	SNP
2442	A	A	A	G	A		.	.	SNP	.	.	SNP	.	SNP	.	SNP
2519	T	T	T	T	C		.	.	.	SNP	.	.	SNP	.	SNP	SNP
Total	105	105	105	105	105		0	90	69	0	90	69	0	21	90	69	IN/DEL
Empties	91	91	1	22	91		0	92	73	11	92	73	11	23	103	84
							0	2	4	11	2	4	11	2	13	15
							Table of SNP pmpG2s
								CWL029	TW-183	J138	Koala
							AR39	0	2	4	11
							CWL029		2	4	11
							TW-183			2	13
							J138				15

## Sheet: G3
Position	TW-183	CWL029	J138	AR39	Koala		TW-183CWL029	TW-183J138	TW-183AR39	TW-183Koala	CWL029J138	CWL029AR39	CWL029Koala	J138AR39	J138Koala	AR39Koala
56	C	C	C	C	T		.	.	.	SNP	.	.	SNP	.	SNP	SNP
207	C	C	C	C	A		.	.	.	SNP	.	.	SNP	.	SNP	SNP
338	T	T	T	T	C		.	.	.	SNP	.	.	SNP	.	SNP	SNP
429	C	C	C	C	-		.	.	.	SNP	.	.	SNP	.	SNP	SNP
430	T	T	T	T	-		.	.	.	SNP	.	.	SNP	.	SNP	SNP
431	G	G	G	G	-		.	.	.	SNP	.	.	SNP	.	SNP	SNP
433	T	T	T	T	G		.	.	.	SNP	.	.	SNP	.	SNP	SNP
435	T	T	T	T	A		.	.	.	SNP	.	.	SNP	.	SNP	SNP
439	G	G	G	G	A		.	.	.	SNP	.	.	SNP	.	SNP	SNP
440	G	G	G	G	A		.	.	.	SNP	.	.	SNP	.	SNP	SNP
453	-	-	-	-	T		.	.	.	SNP	.	.	SNP	.	SNP	SNP
456	C	C	C	C	T		.	.	.	SNP	.	.	SNP	.	SNP	SNP
465	C	C	C	C	T		.	.	.	SNP	.	.	SNP	.	SNP	SNP
543	T	T	T	T	A		.	.	.	SNP	.	.	SNP	.	SNP	SNP
548	T	T	T	T	C		.	.	.	SNP	.	.	SNP	.	SNP	SNP
573	C	C	C	C	T		.	.	.	SNP	.	.	SNP	.	SNP	SNP
666	G	G	G	G	A		.	.	.	SNP	.	.	SNP	.	SNP	SNP
699	G	G	G	G	T		.	.	.	SNP	.	.	SNP	.	SNP	SNP
737	A	A	A	A	G		.	.	.	SNP	.	.	SNP	.	SNP	SNP
762	C	C	C	C	T		.	.	.	SNP	.	.	SNP	.	SNP	SNP
763	T	T	T	T	A		.	.	.	SNP	.	.	SNP	.	SNP	SNP
771	G	G	G	G	A		.	.	.	SNP	.	.	SNP	.	SNP	SNP
774	G	G	G	G	A		.	.	.	SNP	.	.	SNP	.	SNP	SNP
792	T	T	T	T	G		.	.	.	SNP	.	.	SNP	.	SNP	SNP
829	A	A	A	A	G		.	.	.	SNP	.	.	SNP	.	SNP	SNP
846	G	G	G	G	A		.	.	.	SNP	.	.	SNP	.	SNP	SNP
861	C	C	C	C	T		.	.	.	SNP	.	.	SNP	.	SNP	SNP
912	A	A	A	A	G		.	.	.	SNP	.	.	SNP	.	SNP	SNP
943	A	A	A	A	G		.	.	.	SNP	.	.	SNP	.	SNP	SNP
978	T	T	T	T	G		.	.	.	SNP	.	.	SNP	.	SNP	SNP
1020	C	C	C	C	G		.	.	.	SNP	.	.	SNP	.	SNP	SNP
1167	C	C	C	C	T		.	.	.	SNP	.	.	SNP	.	SNP	SNP
1178	G	G	G	G	C		.	.	.	SNP	.	.	SNP	.	SNP	SNP
1180	T	T	T	T	G		.	.	.	SNP	.	.	SNP	.	SNP	SNP
1183	T	T	T	T	A		.	.	.	SNP	.	.	SNP	.	SNP	SNP
1195	A	A	A	A	G		.	.	.	SNP	.	.	SNP	.	SNP	SNP
1221	T	T	T	T	C		.	.	.	SNP	.	.	SNP	.	SNP	SNP
1224	G	G	G	G	A		.	.	.	SNP	.	.	SNP	.	SNP	SNP
1500	C	C	C	C	T		.	.	.	SNP	.	.	SNP	.	SNP	SNP
1527	C	C	C	C	T		.	.	.	SNP	.	.	SNP	.	SNP	SNP
1532	C	C	C	C	A		.	.	.	SNP	.	.	SNP	.	SNP	SNP
1537	T	T	T	T	G		.	.	.	SNP	.	.	SNP	.	SNP	SNP
1869	T	T	T	T	A		.	.	.	SNP	.	.	SNP	.	SNP	SNP
1876	T	T	T	T	C		.	.	.	SNP	.	.	SNP	.	SNP	SNP
1921	T	T	T	T	C		.	.	.	SNP	.	.	SNP	.	SNP	SNP
2538	G	G	G	G	A		.	.	.	SNP	.	.	SNP	.	SNP	SNP
2616	T	T	T	T	G		.	.	.	SNP	.	.	SNP	.	SNP	SNP
2631	T	C	T	T	T		SNP	.	.	.	SNP	SNP	SNP	.	.	.
2649	A	A	A	A	C		.	.	.	SNP	.	.	SNP	.	SNP	SNP
Total	49	49	49	49	49		0	0	0	4	0	0	4	0	4	4
Empties	1	1	1	1	3		1	0	0	48	1	1	49	0	48	48
							1	0	0	44	1	1	45	0	44	44
							Table of SNP pmpG3s
								CWL029	J138	AR39	Koala
							TW-183	1	0	0	44
							CWL029		1	1	45
							J138			0	44
							AR39				44
																	IN/DEL

[truncated: 11 more sheets: G4, G5, G6, G7, G8, G9, G10, G11, G12, G13, H]
